# Supplementary material for: Frequency of intravenous therapy use in elite adult track and field athletes
Source: Front Sports Act Living. 2026 Jun 22;8:1810913. doi: 10.3389/fspor.2026.1810913 (PMC13334425; doi:10.3389/fspor.2026.1810913)
Supplement: Supplementary file 1 [file Datasheet1.xlsx]

## Sheet: Responses
Timestamp	Пол	1 - мужчина, 2 - женщина	Возраст на момент ответа	Основная дисциплина	Квалификация	Возраст на момент достижения лучшего результата	Рост (см) на момент достижения лучшего результата	Вес (кг) на момент достижения лучшего результата	Какие средства восстановления вы регулярно используете ( использовали)	Какие из используемых средств восстановления указанных выше вы считаете самыми эффективными (назовите три в порядке убывания эффективности)	Какие из используемых средств восстановления указанных выше вы считаете наименее эффективными (назовите три )	Использовали ли вы на реглярно внутривенные инфузии разрешённых субстанций или внутримышечные инъекции разрешённых «восстановительных субстанций»?	Какие субстанции вы использовали	Какое из указанных выше субстанций вы считаете наиболее эффектными для восстановления (укажите пять субстанций в порядке убывания эффективности)?	Какие из указанных средств вы использовали на системной основе, в том числе, в качестве средства постнагрузочного восстановления и профилактики травматизма	Какие из перечисленных выше средств вы считаете наиболее эффективными? (укажите пять субстанций в порядке убывания эффективности).
2020-09-23 21:16:26	Женщина		31-35	Спринт	ЗМС	26	176	65	Массаж, Баня/сауна, Капельные введения, Длинный ночной сон, Дневной сон, Спортивное питание, Восстановительные тренировки	3-1-2	9-8-7	Да, регулярно в тренировочном процессе	Фосфокреатин (неотон), Актовегин, Реамберин, Цитофлавин, Аминокислоты, Эзофосфина, TAD 600 (глутатион), Гептрал, Эссенциале, L-карнитин	6-7-1-3-5	BCAA, Углеводные смеси, Витаминно-минеральные комплексы, Цитруллина малеат (стимол), Экдистерон, Мельдоний (до его запрета в 2015 году), Триметазидин (до его запрета в 2014 году), Креатин	10-11-12-8-15
2020-09-23 21:19:59	Мужчина	1	Старше 35	Средние дистанции	МС	30	176	60	Массаж, Баня/сауна, Спортивное питание, Восстановительные тренировки	Ни какие	Не знаю	Да, регулярно в тренировочном процессе	Актовегин, Реамберин, Цитофлавин, Аминокислоты, Эзофосфина, L-карнитин	Не знаю	BCAA, Витамин С, Витаминно-минеральные комплексы, Мельдоний (до его запрета в 2015 году)	Не знаю
2020-09-23 21:28:57	Мужчина		Старше 35	Метания	ЗМС	21	193	95	Массаж, Баня/сауна, Длинный ночной сон, Дневной сон, Спортивное питание	4.2.1	9.7.8	Да, только при подготовке к крупным соревнованиям	Актовегин, Реамберин, Аминокислоты, Эзофосфина, Эссенциале	6.3.5.2.9	BCAA, Омега-3 ПНЖК, Витамин С, Витаминно-минеральные комплексы, Мельдоний (до его запрета в 2015 году)	2.8.7.5.11
2020-09-23 23:23:20	Мужчина		21-25	Прыжки	МС	18	190	74	Массаж, Баня/сауна, Дневной сон, Спортивное питание, Восстановительные тренировки, Холодовые ванны	Массаж, баня/сауна и восстановительные тренировки	Спортивное питание, длительный ночной сон, капельные введения	Нет, так как не считал необходимым	Аминокислоты	Считаю никакие из вышеперечисленных	Протеин, BCAA, Омега-3 ПНЖК, Витаминно-минеральные комплексы	Омега 3, витаминно-минеральные комплексы и больше ничего
2020-09-24 12:22:46	Мужчина	1	31-35	Средние дистанции	МС	26	170	61	Массаж, Баня/сауна, Капельные введения, Длинный ночной сон, Дневной сон, Спортивное питание, Восстановительные тренировки, Холодовые ванны	Капельницы, Баня, Массаж	Трикотаж, холодные ванны, дневной сон	Да, регулярно в тренировочном процессе	Фосфокреатин (неотон), Актовегин, Реамберин, Цитофлавин, Аминокислоты, Эзофосфина, TAD 600 (глутатион), Гептрал, Эссенциале	Неотон-тад600-изофосфен	Углеводные смеси, Омега-3 ПНЖК, Цитруллина малеат (стимол), Экдистерон, Мельдоний (до его запрета в 2015 году), Хондроитина сульфат	Эклистерон-BCAA-мельдоний-стимол-омега3
2020-09-24 12:32:01	Мужчина	1	21-25	Средние дистанции	МС	23	185	74	Массаж, Баня/сауна, Капельные введения, Спортивное питание	Баня	Трикотаж		Актовегин, Реамберин	Реамберин	BCAA, Витаминно-минеральные комплексы, Хондроитина сульфат, Глюкозамин	Глюкощамин
2020-09-24 12:35:10	Мужчина	1	21-25	Средние дистанции	МС	19	182	63	Массаж, Баня/сауна, Дневной сон, Спортивное питание, Восстановительные тренировки	Дневной сон, массаж, баня	Спортивный трикотаж, длинный ночной сон, баня	Нет, так как не считал необходимым			BCAA, Витамин С, Витаминно-минеральные комплексы
2020-09-24 12:35:11	Мужчина	1	21-25	Средние дистанции	МС	22	180	63	Массаж, Баня/сауна, Длинный ночной сон, Дневной сон, Спортивное питание, Восстановительные тренировки	Восстановительные тренировки , длинный сон ,массаж	Холодовые ванны, спортивный трикотаж ,, дневной сон	Нет, так как боялся нарушить антидопинговые правила			BCAA, Витамин D, Витамин С, Витаминно-минеральные комплексы
2020-09-24 12:38:26	Женщина	2	26-30	Ходьба	МСМК	25	156	49	Массаж, Баня/сауна, Капельные введения, Дневной сон, Спортивное питание, Восстановительные тренировки	Массаж сауна питание	Длинный ноч.сон ,холодовые ванны, трикотаж	Да, только при подготовке к крупным соревнованиям	Фосфокреатин (неотон), Актовегин, Реамберин, Цитофлавин, Аминокислоты, Эссенциале	Реамберин,неотон, актовегин, эссенциале, Lкарнитин	BCAA, Углеводные смеси, Витамин С, Витаминно-минеральные комплексы, Креатин	Bcaa,вит.С,угл.смеси,вит.-мин.комплексы,креатин
2020-09-24 12:38:32	Мужчина	1	21-25	Средние дистанции	МС	20	177	67	Массаж, Баня/сауна, Длинный ночной сон, Дневной сон, Спортивное питание, Восстановительные тренировки, Холодовые ванны, Спортивный трикотаж	Ночной сон, дневной сон, баня	Спортивный трикотаж, восстановительные тренировки, массаж	Нет, так как боялся нарушить антидопинговые правила			Протеин, BCAA, Углеводные смеси, Витамин С, Креатин
2020-09-24 12:38:48	Женщина	2	21-25	Стайерский бег	МС	18	169	54	Массаж, Баня/сауна, Восстановительные тренировки			Нет, так как не считал необходимым			Витамин С
2020-09-24 12:38:57	Женщина	2	21-25	Стайерский бег	МС	18	169	54	Массаж, Баня/сауна, Восстановительные тренировки			Нет, так как не считал необходимым			Витамин С
2020-09-24 12:39:13	Женщина	2	21-25	Средние дистанции	МС	23	168	52	Массаж, Баня/сауна, Спортивное питание			Да, только при подготовке к крупным соревнованиям	Актовегин, Аминокислоты		BCAA, Омега-3 ПНЖК, Витамин С, Витаминно-минеральные комплексы, Экдистерон, Бета-аланин, Глюкозамин
2020-09-24 12:39:22	Женщина	2	21-25	Средние дистанции	МС	23	168	52	Массаж, Баня/сауна, Спортивное питание			Да, только при подготовке к крупным соревнованиям	Актовегин, Аминокислоты		BCAA, Омега-3 ПНЖК, Витамин С, Витаминно-минеральные комплексы, Экдистерон, Бета-аланин, Глюкозамин
2020-09-24 12:42:04	Женщина	2	26-30	Средние дистанции	МС	28	172	64	Массаж, Баня/сауна, Длинный ночной сон, Восстановительные тренировки	Баня,массаж,сон	Трикотаж,дневной сон,спорт.питание	Нет, так как не имел такой возможности			BCAA, Омега-3 ПНЖК, Витаминно-минеральные комплексы, Цитруллина малеат (стимол), Глюкозамин	Бца,витамины, глюкозамин,цитруллин,омега
2020-09-24 12:46:00	Мужчина		18-20	Барьерный бег	МС	18	182	67	Массаж, Баня/сауна, Длинный ночной сон, Восстановительные тренировки	Питание(правильное,обычное) и сон		Нет, так как боялся нарушить антидопинговые правила
2020-09-24 12:48:40	Мужчина		26-30	Спринт	МС	23	178	65	Массаж, Баня/сауна, Капельные введения, Спортивное питание, Восстановительные тренировки	Баня, массаж, спорт питание	Длинный сон, холодные ванны, спортивный трикотаж	Да, только при подготовке к крупным соревнованиям			BCAA, Углеводные смеси, Белково-углеводные смеси, Витамин С, Витаминно-минеральные комплексы, Креатин
2020-09-24 12:57:30	Женщина	2	26-30	Средние дистанции	МС	22	168	57	Массаж, Баня/сауна, Восстановительные тренировки	Баня	Спортивный трикотаж, длительный сон, еда	Нет, так как не имел такой возможности			Витамин С, Витаминно-минеральные комплексы, Глюкозамин
2020-09-24 13:00:13	Мужчина		21-25	Спринт	МС	20	188	72	Массаж, Баня/сауна, Капельные введения, Дневной сон, Спортивное питание, Холодовые ванны	капельные введения, баня, спортпит	длинный ночной сон, спортивный трикотаж, восстановительные тренировки	Да, регулярно в тренировочном процессе	Фосфокреатин (неотон), Актовегин, Реамберин, Цитофлавин, Аминокислоты, TAD 600 (глутатион), Гептрал, Эссенциале	неотон реамбнрин цитофлавин аминокислоты tad600	BCAA, Омега-3 ПНЖК, Витаминно-минеральные комплексы, Экдистерон, Креатин, Хондроитина сульфат, Глюкозамин	экдистерон bcaa витаминные комплексы омега 3 глюкозамин
2020-09-24 13:00:28	Женщина		21-25	Многоборье	МС	22	171	55	Массаж, Баня/сауна, Капельные введения, Дневной сон, Спортивное питание	капельные введения, спортивное питание, массаж	спортивный трикотаж, длинный ночной сон, холодные ванны	Да, регулярно в тренировочном процессе	Фосфокреатин (неотон), Актовегин, Реамберин, Цитофлавин, Аминокислоты, Гептрал	неотон, актовегин, реамберин	BCAA, Омега-3 ПНЖК, Витаминно-минеральные комплексы, Цитруллина малеат (стимол), Экдистерон, Креатин, Хондроитина сульфат, Глюкозамин	экдистерон, креатин, ВСАА, глюкозамин, омега-3
2020-09-24 13:02:43	Мужчина		21-25	Спринт	МС	20	188	72	Массаж, Баня/сауна, Капельные введения, Дневной сон, Спортивное питание, Холодовые ванны	капельные введения, баня, спортпит	длинный ночной сон, спортивный трикотаж, восстановительные тренировки	Да, регулярно в тренировочном процессе	Фосфокреатин (неотон), Актовегин, Реамберин, Цитофлавин, Аминокислоты, TAD 600 (глутатион), Гептрал, Эссенциале	неотон реамбнрин цитофлавин аминокислоты tad600	BCAA, Омега-3 ПНЖК, Витаминно-минеральные комплексы, Экдистерон, Креатин, Хондроитина сульфат, Глюкозамин	экдистерон bcaa витаминные комплексы омега 3 глюкозамин
2020-09-24 13:02:53	Мужчина	1	26-30	Средние дистанции	МС	29	173	68	Массаж, Баня/сауна, Спортивное питание, Холодовые ванны	Холодные ванны, массаж, баня.	Спортивный трикотаж, дневной сон, востоновительные тренировки.	Да, только при подготовке к крупным соревнованиям	Актовегин, Реамберин, Цитофлавин	Эзофосфин	BCAA, Витамин С	Экдистерон, витамин С, ВСАА.
2020-09-24 13:02:55	Женщина	2	21-25	Средние дистанции	МС	19	170	50	Массаж, Баня/сауна, Длинный ночной сон, Дневной сон, Спортивное питание, Восстановительные тренировки	Баня, сон, восстановительные тренировки	Трикотаж	Да, регулярно в тренировочном процессе			Омега-3 ПНЖК, Витаминно-минеральные комплексы
2020-09-24 13:17:40	Мужчина	1	21-25	Средние дистанции	МС	22	178	64	Массаж, Баня/сауна, Длинный ночной сон, Дневной сон, Спортивное питание, Восстановительные тренировки, Холодовые ванны	Холодные ванны и массаж ,ночной сон	Спортпит сауна восстановительные	Да, только при подготовке к крупным соревнованиям	Фосфокреатин (неотон), Актовегин, Цитофлавин, Аминокислоты, Гептрал, L-карнитин	Неотон	Протеин, BCAA, Омега-3 ПНЖК, Витаминно-минеральные комплексы, Экдистерон, Бета-аланин, Хондроитина сульфат, Глюкозамин
2020-09-24 13:24:11	Мужчина	1	31-35	Средние дистанции	МСМК	27	176	68	Массаж, Баня/сауна, Длинный ночной сон, Дневной сон, Спортивное питание	Сон, массаж, баня		Да, только при подготовке к крупным соревнованиям	Фосфокреатин (неотон), Актовегин, Реамберин, Цитофлавин, Аминокислоты, Эзофосфина, TAD 600 (глутатион), Эссенциале, L-карнитин	Tad, езафосфин, неотон, аминокислоты, актовегин	Экдистерон, Мельдоний (до его запрета в 2015 году)
2020-09-24 13:27:09	Женщина	2	21-25	Средние дистанции	МС	21	166	52	Баня/сауна			Нет, так как боялся нарушить антидопинговые правила			Витамин С
2020-09-24 13:33:24	Мужчина		18-20	Спринт	МС	18	187	83	Массаж, Баня/сауна, Спортивное питание			Нет, так как не считал необходимым			Протеин, BCAA, Цитруллина малеат (стимол)
2020-09-24 13:33:25	Женщина	2	26-30	Стайерский бег	МСМК	27	164	45	Массаж, Баня/сауна, Дневной сон, Восстановительные тренировки	Массаж, дневной сон, спортивное питание	Спортивный трикотаж, баня, длительный ночной сон	Нет, так как не считал необходимым	Актовегин, Реамберин, Аминокислоты, Гептрал	Актовигин, аминокислоты, реамберин, ТАD600, гептрал	BCAA, Омега-3 ПНЖК, Витаминно-минеральные комплексы, Цитруллина малеат (стимол), Бета-аланин	BCAA, Витаминном-минеральные комплексы, бета-аланин,стимол, омега-3
2020-09-24 13:46:39	Мужчина	1	31-35	Средние дистанции	МСМК	26	186	73	Массаж, Баня/сауна, Длинный ночной сон, Дневной сон, Спортивное питание, Восстановительные тренировки, Холодовые ванны, Спортивный трикотаж	Все	Спортивное питание	Нет, так как боялся нарушить антидопинговые правила	Гептрал, L-карнитин		BCAA, Углеводные смеси, Омега-3 ПНЖК, Витамин D, Витамин С, Витаминно-минеральные комплексы, Цитруллина малеат (стимол), Экдистерон, Мельдоний (до его запрета в 2015 году), Бета-аланин, Креатин, Хондроитина сульфат, Глюкозамин	Бетта аланин, цитрулин, экдистерон
2020-09-24 13:52:37	Мужчина	1	21-25	Средние дистанции	МС	25	189	74	Массаж, Баня/сауна, Длинный ночной сон, Дневной сон, Спортивное питание, Восстановительные тренировки, Холодовые ванны			Нет, так как не имел такой возможности	Аминокислоты		Омега-3 ПНЖК, Витаминно-минеральные комплексы
2020-09-24 14:10:01	Мужчина		21-25	Спринт	МС	24	181	83	Массаж, Баня/сауна, Длинный ночной сон, Спортивное питание, Восстановительные тренировки, Холодовые ванны, Спортивный трикотаж	сон, спортивное питание, массаж	Спортивный трикотаж,холодные ванны, баня	Нет, так как не считал необходимым			Протеин, BCAA, Омега-3 ПНЖК, Витамин С, Витаминно-минеральные комплексы, Креатин, Хондроитина сульфат, Глюкозамин	Бсаа, протеин, креатин, хондроитин,вМК
2020-09-24 14:11:12	Женщина	2	26-30	Стайерский бег	МС	29	170	57	Массаж, Длинный ночной сон, Дневной сон, Спортивное питание, Восстановительные тренировки	Массаж,сон		Нет, так как не имел такой возможности			BCAA, Белково-углеводные смеси, Омега-3 ПНЖК, Витамин D, Витамин С, Витаминно-минеральные комплексы, Цитруллина малеат (стимол), Экдистерон, Мельдоний (до его запрета в 2015 году), Хондроитина сульфат	Bcaa,цитрулиномалат,белково-углеводный комплекс, омега
2020-09-24 14:37:04	Мужчина	1	21-25	Стайерский бег	МС	22	169	51	Баня/сауна, Дневной сон, Восстановительные тренировки	Массаж, введения, сауна	Трикотаж, спорт пит, длинный ночной сон	Нет, так как не имел такой возможности	Актовегин, Цитофлавин
2020-09-24 14:50:40	Мужчина	1	Старше 35	Стайерский бег	МС	29	176	64	Массаж, Баня/сауна, Капельные введения, Длинный ночной сон, Дневной сон, Восстановительные тренировки	Массаж	Спорт трикотаж, спортпит	Да, регулярно в тренировочном процессе	Фосфокреатин (неотон), Реамберин, Цитофлавин, Аминокислоты, TAD 600 (глутатион), Гептрал, L-карнитин	Неотон	Углеводные смеси, Омега-3 ПНЖК, Витамин С, Витаминно-минеральные комплексы, Экдистерон
2020-09-24 15:14:44	Женщина	2	21-25	Стайерский бег	МС	22	168	55	Массаж, Баня/сауна, Капельные введения, Длинный ночной сон, Дневной сон, Спортивное питание, Восстановительные тренировки	Капельные введения, восстановительные тренировки, ночной сон	Спортивный трикотаж, спортивное питание, холодовые ванны	Да, регулярно в тренировочном процессе	Фосфокреатин (неотон), Актовегин, Реамберин, Цитофлавин, Аминокислоты	Неотон реамберин цитофлавин	Омега-3 ПНЖК, Витамин С, Витаминно-минеральные комплексы, Цитруллина малеат (стимол)	Мельдоний, ВСАА, омега 3,
2020-09-24 15:32:05	Мужчина	1	Старше 35	Средние дистанции	МС	18	188	74	Баня/сауна, Дневной сон, Восстановительные тренировки	Баня , дневной сон ,	Баня	Нет, так как не считал необходимым			Витамин С, Витаминно-минеральные комплексы, Мельдоний (до его запрета в 2015 году)
2020-09-24 15:44:17	Мужчина	1	26-30	Средние дистанции	МС	19	179	64	Массаж, Баня/сауна, Спортивное питание, Восстановительные тренировки, Холодовые ванны	Массаж, баня, тренировки на восстановление		Нет, так как не считал необходимым	Актовегин, Аминокислоты
2020-09-24 15:45:08	Мужчина	1	18-20	Стайерский бег		18	187	75	Массаж, Баня/сауна, Восстановительные тренировки	Баня массаж бассейн0	Спортивный трикотаж	Нет, так как боялся нарушить антидопинговые правила			Витамин D, Витамин С	Витамины
2020-09-24 16:13:36	Мужчина	1	31-35	Средние дистанции	МСМК	30	193	73	Баня/сауна, Длинный ночной сон, Дневной сон, Восстановительные тренировки	1) Дневной и ночной сон 2) восст. тренировки 3) капельные введения	1) Спорт.трикотаж 2) спортпит	Нет, так как не считал необходимым			BCAA, Омега-3 ПНЖК, Витаминно-минеральные комплексы, Мельдоний (до его запрета в 2015 году), Креатин, Хондроитина сульфат, Глюкозамин
2020-09-24 16:39:36	Мужчина	1	31-35	Стайерский бег	МС	24	172	60	Массаж, Баня/сауна, Длинный ночной сон, Дневной сон			Нет, так как боялся нарушить антидопинговые правила
2020-09-24 17:11:59	Мужчина		Старше 35	Метания	МСМК	28	182	87	Массаж, Баня/сауна, Спортивное питание, Восстановительные тренировки	Массаж, спортивное питание,восстановительные тренировки ,баня	Дневной сон, спортивный трикотаж	Да, только при подготовке к крупным соревнованиям	Актовегин, Цитофлавин, Аминокислоты, Эзофосфина, Гептрал	Эзофосфина,Актовегин,Гептрал,цитофлавин,аминокислоты	BCAA, Белково-углеводные смеси, Витаминно-минеральные комплексы, Цитруллина малеат (стимол), Экдистерон	Экдестерон,ВСАА,Витаминно-мениральный комплекс ,белково-углеводные смеси ,стимол
2020-09-24 17:44:39	Мужчина	1	21-25	Стайерский бег	МС	20	178	70	Массаж, Баня/сауна, Длинный ночной сон, Дневной сон, Спортивное питание, Восстановительные тренировки	Сон,баня,массаж	Спортивный трикотаж	Нет, так как боялся нарушить антидопинговые правила	L-карнитин	Не знаю	BCAA, Омега-3 ПНЖК, Бета-аланин, Креатин	Бета
2020-09-24 17:50:15	Мужчина		31-35	Метания	МС	27	195	117	Массаж, Капельные введения, Спортивное питание	капельное введение, спортпит, массаж	спорт трикотаж, сауна, холодные ванные	Да, регулярно в тренировочном процессе	Фосфокреатин (неотон), Актовегин, Цитофлавин, Аминокислоты	аминокислоты, неотон, цитофлавин, актовегин, реамбирин	Протеин, Омега-3 ПНЖК, Витамин D, Витаминно-минеральные комплексы, Мельдоний (до его запрета в 2015 году), Креатин	протеин, креатин, омега, витамин д, витмин комплексы
2020-09-24 18:03:29	Мужчина		26-30	Метания	МС	24	191	86	Массаж, Баня/сауна, Длинный ночной сон, Дневной сон, Спортивное питание, Холодовые ванны, Спортивный трикотаж	Сон,Массаж, баня , спортивное питание,холодные ванны.	Спортивный трикотаж	Да, только при подготовке к крупным соревнованиям	Фосфокреатин (неотон), Актовегин, Цитофлавин, Аминокислоты, Эзофосфина	Цитофлавин , аминокислоты.	Протеин, BCAA, Белково-углеводные смеси, Омега-3 ПНЖК, Витамин D, Витамин С, Креатин, Хондроитина сульфат, Глюкозамин	Креатин,глюкозамин,хондроитина сульфат,омега 3, протеин
2020-09-24 18:16:31	Женщина	2	31-35	Средние дистанции	МС	22	176	62	Массаж, Баня/сауна, Капельные введения, Дневной сон, Спортивное питание	Капельные введения	Ванны,трикотаж,длинный ночной сон	Да, регулярно в тренировочном процессе	Фосфокреатин (неотон), Актовегин, Аминокислоты, Эзофосфина, TAD 600 (глутатион), Гептрал, Эссенциале	Неотон	Протеин, BCAA, Омега-3 ПНЖК, Витамин С, Витаминно-минеральные комплексы, Экдистерон, Креатин, Глюкозамин	Экдечтерон,креатин,протеин,ВССА,витамин С
2020-09-24 18:22:18	Женщина		31-35	Спринт	МС	31	172	65	Массаж, Баня/сауна, Капельные введения, Длинный ночной сон, Дневной сон, Спортивное питание	Массаж, баня, отдых		Да, регулярно в тренировочном процессе	Фосфокреатин (неотон), Актовегин, Реамберин, Цитофлавин, Эзофосфина, TAD 600 (глутатион), Гептрал		BCAA, Омега-3 ПНЖК, Витаминно-минеральные комплексы, Цитруллина малеат (стимол), Бета-аланин
2020-09-24 19:00:04	Женщина	2	26-30	Стайерский бег	МС	24	158	47	Баня/сауна, Длинный ночной сон, Восстановительные тренировки, Холодовые ванны	Сон, баня, холодные ванны	Спортивный трикотаж, спортивное питание, капельные введения	Да, только при подготовке к крупным соревнованиям	Актовегин, Реамберин, Гептрал, L-карнитин		Омега-3 ПНЖК, Витамин С, Витаминно-минеральные комплексы, Хондроитина сульфат
2020-09-24 19:05:52	Мужчина	1	31-35	Стайерский бег	МСМК	31	175	56	Массаж, Баня/сауна, Длинный ночной сон, Спортивное питание, Восстановительные тренировки	Сон, Массаж, восстановительные тренировки	Холодные ванны, спортивный трикотаж	Нет, так как не считал необходимым	Актовегин, TAD 600 (глутатион), Эссенциале, L-карнитин	Раньше думал TAD 600, но сейчас не вижу смысла	Протеин, BCAA, Омега-3 ПНЖК, Экдистерон	Омега 3, экдистестерон, bcaa
2020-09-24 19:26:36	Мужчина		Старше 35	Спринт	МСМК	30	190	79	Массаж, Баня/сауна, Капельные введения, Длинный ночной сон, Дневной сон, Спортивное питание, Холодовые ванны	Капельные введения, спортивное питание,массаж.	Спортивный трикотаж, дневной сон, баня.	Да, регулярно в тренировочном процессе	Фосфокреатин (неотон), Актовегин, Цитофлавин, Аминокислоты, Эзофосфина, TAD 600 (глутатион), Гептрал, Эссенциале	Неотон, эзофосфина,цитофлавин,актовегин,эссенциале.	Протеин, BCAA, Омега-3 ПНЖК, Витамин С, Витаминно-минеральные комплексы, Мельдоний (до его запрета в 2015 году), Бета-аланин, Креатин, Хондроитина сульфат, Глюкозамин, Метилсульфонилметан	Протеин, креатин, мельдоний, омега-3,метилсульфанилметан.
2020-09-24 19:39:41	Мужчина		31-35	Спринт	МСМК	31	186	80	Массаж, Баня/сауна, Капельные введения, Дневной сон, Спортивное питание, Восстановительные тренировки, Холодовые ванны, Спортивный трикотаж	Дневной сон; баня;массаж	Холодные ванны;трикотаж; востановительные тренировки	Да, регулярно в тренировочном процессе	Актовегин, Реамберин, Цитофлавин, Аминокислоты	Неотон; изофосфен ;тад;актовегин;цитофлавин	BCAA, Омега-3 ПНЖК, Витамин С, Витаминно-минеральные комплексы, Экдистерон	Всаа;омега;с;экдистерон
2020-09-24 19:55:03	Женщина		26-30	Прыжки	ЗМС	20	180	57	Массаж, Баня/сауна, Длинный ночной сон, Дневной сон, Спортивное питание, Восстановительные тренировки, Холодовые ванны	Длинный сон ночью, массаж, холодные ванны	Спортивный трикотаж, баня, дневной сон	Нет, так как не считал необходимым			Протеин, Омега-3 ПНЖК, Витамин D, Витамин С, Витаминно-минеральные комплексы, Бета-аланин, Креатин, Хондроитина сульфат, Глюкозамин
2020-09-24 20:13:43	Женщина		31-35	Спринт	ЗМС	23	178	63	Массаж, Баня/сауна, Капельные введения, Дневной сон, Спортивное питание	Спорт.пит, массаж,физиолечение	Восстановительные тренировки,спортивный трикотаж,холодные ванны	Да, только при подготовке к крупным соревнованиям	Фосфокреатин (неотон), Актовегин, Реамберин, Аминокислоты, Эзофосфина	Неотон,зофосфина,реамберин,аминокислоты,актовегин	Протеин, BCAA, Белково-углеводные смеси, Омега-3 ПНЖК, Витамин С, Витаминно-минеральные комплексы, Цитруллина малеат (стимол), Бета-аланин
2020-09-24 22:36:03	Женщина	2	26-30	Средние дистанции	МСМК	23	165	53	Массаж, Баня/сауна, Длинный ночной сон, Дневной сон, Спортивное питание, Восстановительные тренировки	Массаж , Баня , спорт пит	Ванны , трикотаж , сон дневной	Нет, так как не считал необходимым	Реамберин, Цитофлавин, Эссенциале, L-карнитин	Неотон, эзофосфин, тад, гептрал, амино	BCAA, Омега-3 ПНЖК, Витамин D, Витаминно-минеральные комплексы, Цитруллина малеат (стимол), Хондроитина сульфат	Стимол, амино, хондроитин, витамино комплексы, омега ,
2020-09-24 23:51:44	Мужчина	1	21-25	Стайерский бег	МС	18	170	59	Баня/сауна	Баня , сон, восстановительные тренировки	Спортивное питание , массаж , холодные ванны	Да, только при подготовке к крупным соревнованиям	Актовегин	Актовигин	BCAA, Витамин D, Витамин С, Витаминно-минеральные комплексы, Мельдоний (до его запрета в 2015 году), Креатин, Хондроитина сульфат, Глюкозамин	Углеводные смеси , триметазидин, стимол
2020-09-24 23:58:20	Мужчина	1	26-30	Стайерский бег		23	188	82	Массаж, Баня/сауна, Капельные введения, Длинный ночной сон, Дневной сон, Спортивное питание, Восстановительные тренировки	Сон баня массаж	Трикотаж холодные ванны восстановление тренировки	Нет, так как не считал необходимым			Протеин, Углеводные смеси, Белково-углеводные смеси, Омега-3 ПНЖК, Витамин D, Витамин С, Витаминно-минеральные комплексы, Креатин
2020-09-25 00:22:36	Женщина	2	Старше 35	Стайерский бег	МСМК	25	170	53	Массаж, Баня/сауна, Капельные введения, Восстановительные тренировки	Массаж, баня, капельные введения	Спортивный трикотаж, холодовые ванны, спорт. питание	Да, регулярно в тренировочном процессе	Фосфокреатин (неотон), Актовегин, Аминокислоты, Эзофосфина, TAD 600 (глутатион), Гептрал, Эссенциале, L-карнитин	Эзофлсфин, неотон, тад, актовегин, аминокислоты	Витаминно-минеральные комплексы, Цитруллина малеат (стимол), Экдистерон, Мельдоний (до его запрета в 2015 году)
2020-09-25 01:16:32	Мужчина	1	21-25	Стайерский бег	МС	21	169	59	Баня/сауна, Длинный ночной сон, Дневной сон, Восстановительные тренировки	Ночной сон, баня, дневной сон	Трикотаж, спортивное питание, ванны	Да, только при подготовке к крупным соревнованиям	Актовегин, Цитофлавин, Аминокислоты	Цитофлавин, аминокислоты, Актовегин	Омега-3 ПНЖК, Витамин С, Цитруллина малеат (стимол)
2020-09-25 08:08:00	Мужчина	1	Старше 35	Средние дистанции	МС	26	182	69	Баня/сауна, Капельные введения, Длинный ночной сон, Спортивное питание, Восстановительные тренировки, Холодовые ванны	Ночной сон, восстановительные тренировки, капельницу	Трикотаж, холодные ванны, дневной сон	Да, только при подготовке к крупным соревнованиям	Актовегин, Реамберин, Цитофлавин, Аминокислоты, Эзофосфина, Гептрал, Эссенциале	Эзофосфина, амино, гептрал, эсенсеале, актовегин	Протеин, Белково-углеводные смеси, Витаминно-минеральные комплексы, Цитруллина малеат (стимол), Экдистерон, Хондроитина сульфат, Глюкозамин	Протеин, креатин, в-аланин, D, омега -3
2020-09-25 08:30:01	Мужчина	1	Старше 35	Средние дистанции	МС	31	186	72	Массаж, Длинный ночной сон, Дневной сон, Восстановительные тренировки	Восстановительные тренировки	Спортивный трикотаж, холодовые ванны,	Нет, так как не имел такой возможности		Аминокислоты, эзафосфина, Тад600, цитофлавин, гептрал,	Протеин, BCAA, Белково-углеводные смеси, Омега-3 ПНЖК, Витамин С, Витаминно-минеральные комплексы, Цитруллина малеат (стимол), Экдистерон	Витаминном-минеральный комплекс, д3, омега 3,экдистерон, белково-углеводные смеси,
2020-09-25 09:04:24	Женщина	2	26-30	Средние дистанции	МСМК	24	174	60	Массаж, Баня/сауна, Капельные введения, Спортивное питание	Капельные введения, массаж, баня/сауна	Холодновые ванны, дневной сон, спортивный трикотаж	Да, регулярно в тренировочном процессе	Фосфокреатин (неотон), Актовегин, Эзофосфина, Гептрал, Эссенциале	Эзофосфина, фосфокреатин, гептрал, цитофлавин, эссенциале	BCAA, Омега-3 ПНЖК, Витамин D, Витаминно-минеральные комплексы, Цитруллина малеат (стимол), Экдистерон, Хондроитина сульфат, Глюкозамин	ВСАА, омега-3, экдистерон, цитруллина малеат,витаминно-минеральные комплексы
2020-09-25 09:16:17	Женщина	2	26-30	Средние дистанции	МС	25	175	58	Массаж, Баня/сауна, Дневной сон, Спортивное питание	Массаж,Баня,питание	Ванны,с.трикотаж,длинный ночной сон.	Да, только при подготовке к крупным соревнованиям	Фосфокреатин (неотон), Реамберин, Цитофлавин, Аминокислоты	Неатон,Эзофосфина,Аминокислот,Цитофлавин,Реамберин .	BCAA, Омега-3 ПНЖК, Витамин D, Витамин С, Витаминно-минеральные комплексы, Экдистерон	ВССА,Экдистерон,Витамин Д,Омега ,витаминно -миниралтные ком.
2020-09-25 09:54:02	Женщина	2	26-30	Средние дистанции	МСМК	23	164	53	Массаж, Баня/сауна, Капельные введения, Длинный ночной сон, Дневной сон, Спортивное питание, Восстановительные тренировки, Холодовые ванны, Спортивный трикотаж	Спортивное питание, массаж, баня	Восстановительные тренировки, холодные ванны, спортивный трикотаж	Да, только при подготовке к крупным соревнованиям	Фосфокреатин (неотон), Актовегин, Цитофлавин, Аминокислоты, Эзофосфина, TAD 600 (глутатион), Гептрал, Эссенциале	Аминокислоты, Тад, эзофосфина, неотон, актовегин	BCAA, Омега-3 ПНЖК, Витамин D, Витаминно-минеральные комплексы, Цитруллина малеат (стимол), Экдистерон	ВСАА, экдистерон, стимол, витамин Д, омега 3
2020-09-25 10:13:43	Мужчина	1	Старше 35	Стайерский бег	МС	28	183	66	Баня/сауна			Нет, так как не имел такой возможности	Актовегин, Эссенциале		Витаминно-минеральные комплексы
2020-09-25 10:20:40	Мужчина	1	21-25	Средние дистанции	МСМК	19	178	59	Массаж, Баня/сауна, Капельные введения, Длинный ночной сон, Дневной сон, Спортивное питание	Длинный ночной сон, массаж, баня	Спортивное питание, дневной сон,капельное введение	Да, регулярно в тренировочном процессе	Фосфокреатин (неотон), Актовегин, Цитофлавин, TAD 600 (глутатион), Гептрал	Цитофлавин,ТАD600,актовенин,Гептрал,неотон	Протеин, BCAA, Омега-3 ПНЖК, Витамин С, Витаминно-минеральные комплексы, Цитруллина малеат (стимол), Экдистерон, Мельдоний (до его запрета в 2015 году), Бета-аланин	витаминно-минеральный,Протеин,ВСАА,Бетта/аланин,мельдоний
2020-09-25 10:32:07	Женщина	2	31-35	Стайерский бег	МСМК	25	165	53	Массаж, Баня/сауна, Капельные введения, Длинный ночной сон, Дневной сон, Спортивное питание, Восстановительные тренировки, Спортивный трикотаж	сон, массаж, восстановительные тренировки	спортивное питание, спортивный трикотаж, капельное введение	Да, регулярно в тренировочном процессе	Фосфокреатин (неотон), Актовегин, Реамберин, Цитофлавин, Аминокислоты, Эзофосфина, TAD 600 (глутатион), Гептрал, Эссенциале	аминокислоты, эзафосфина, эссенциале, реамберин, цитофлавин	BCAA, Омега-3 ПНЖК, Витамин С, Витаминно-минеральные комплексы, Цитруллина малеат (стимол), Экдистерон, Мельдоний (до его запрета в 2015 году), Хондроитина сульфат	экдистерон, витаминном-минеральный комплекс, мельдоний,
2020-09-25 10:46:13	Мужчина	1	31-35	Средние дистанции	МС	24	182	64	Баня/сауна, Длинный ночной сон, Спортивное питание, Восстановительные тренировки			Нет, так как не имел такой возможности	Аминокислоты		BCAA, Мельдоний (до его запрета в 2015 году)
2020-09-25 12:01:56	Женщина	2	26-30	Средние дистанции	МСМК	23	165	45	Массаж, Баня/сауна, Длинный ночной сон, Восстановительные тренировки, Холодовые ванны	Сон баня массаж ванны тренировки	Тренировки массаж	Да, только при подготовке к крупным соревнованиям	Фосфокреатин (неотон), Реамберин, Цитофлавин, Эзофосфина, TAD 600 (глутатион)	Неотон реамберин тад эзофосфина	Протеин, BCAA, Витамин D, Цитруллина малеат (стимол), Бета-аланин	Протеин стимол bcaa вит d, бета-аланин
2020-09-25 12:25:05	Женщина		Старше 35	Прыжки	ЗМС	31	180	55	Массаж, Баня/сауна, Капельные введения, Длинный ночной сон, Дневной сон, Спортивное питание, Холодовые ванны, Спортивный трикотаж	Длинный ночной сон, капельные введения, массаж, баня	Все обязательно должны присутствовать в процессе подготовки	Да, регулярно в тренировочном процессе	Фосфокреатин (неотон), Актовегин, Реамберин, Цитофлавин, Аминокислоты, Эзофосфина, TAD 600 (глутатион), Гептрал, Эссенциале	Неотон, эзафосфина, цитафловин ,тад, аминокислоты,	Омега-3 ПНЖК, Экдистерон, Мельдоний (до его запрета в 2015 году), Хондроитина сульфат, Глюкозамин, Метилсульфонилметан	Мельдонмй, хондроитин, глюкозамин, мсм, D, C
2020-09-25 13:57:06	Женщина	2	26-30	Средние дистанции	МС	25	175	58	Массаж, Баня/сауна, Дневной сон, Спортивное питание	Массаж,Баня,питание	Ванны,с.трикотаж,длинный ночной сон.	Да, только при подготовке к крупным соревнованиям	Фосфокреатин (неотон), Реамберин, Цитофлавин, Аминокислоты	Неатон,Эзофосфина,Аминокислот,Цитофлавин,Реамберин .	BCAA, Омега-3 ПНЖК, Витамин D, Витамин С, Витаминно-минеральные комплексы, Экдистерон	ВССА,Экдистерон,Витамин Д,Омега ,витаминно -миниралтные ком.
2020-09-27 12:24:32	Женщина		Старше 35	Спринт	ЗМС		27	63	Массаж, Баня/сауна, Длинный ночной сон, Дневной сон, Спортивное питание, Восстановительные тренировки, Холодовые ванны, Спортивный трикотаж	Спортивное питание, восстановительные тренировки, сон	Спортивный трикотаж,дневной сон,	Да, только при подготовке к крупным соревнованиям	Фосфокреатин (неотон), Актовегин, Аминокислоты	Аминокислоты	BCAA, Витамин D, Витамин С, Витаминно-минеральные комплексы, Мельдоний (до его запрета в 2015 году)	Витаминной- минеральный, ВСАА, вит с, вит D,, мельдоний
2020-09-27 13:06:48	Мужчина	1	31-35	Средние дистанции	МСМК	26	186	73	Массаж, Баня/сауна, Длинный ночной сон, Дневной сон, Спортивное питание, Восстановительные тренировки, Холодовые ванны, Спортивный трикотаж	Все	Спортивное питание	Нет, так как боялся нарушить антидопинговые правила	Гептрал, L-карнитин		BCAA, Углеводные смеси, Омега-3 ПНЖК, Витамин D, Витамин С, Витаминно-минеральные комплексы, Цитруллина малеат (стимол), Экдистерон, Мельдоний (до его запрета в 2015 году), Бета-аланин, Креатин, Хондроитина сульфат, Глюкозамин	Бетта аланин, цитрулин, экдистерон
2020-09-27 18:34:21	Женщина		26-30	Прыжки	ЗМС	20	180	57	Массаж, Баня/сауна, Длинный ночной сон, Дневной сон, Спортивное питание, Восстановительные тренировки, Холодовые ванны	Длинный сон ночью, массаж, холодные ванны	Спортивный трикотаж, баня, дневной сон	Нет, так как не считал необходимым			Протеин, Омега-3 ПНЖК, Витамин D, Витамин С, Витаминно-минеральные комплексы, Бета-аланин, Креатин, Хондроитина сульфат, Глюкозамин
2020-11-04 08:36:53	Женщина	2	21-25	Ходьба	МСМК	22	160	39	Массаж, Баня/сауна, Длинный ночной сон, Дневной сон	Дневной сон , ночной сон , баня	Спортивный трикотаж , спортивное питание , холодные ванны	Нет, так как не считал необходимым	Фосфокреатин (неотон)	Неотон	Витаминно-минеральные комплексы
2020-11-04 08:54:38	Женщина	2	31-35	Ходьба	ЗМС	24	159.5	43	Массаж, Баня/сауна, Капельные введения, Длинный ночной сон, Дневной сон	Баня, Массаж, капельные введения	Холодновысадочный ванны, спортивный трикотаж, спортивное питание	Да, регулярно в тренировочном процессе	Фосфокреатин (неотон), Актовегин, Аминокислоты, Гептрал, Эссенциале	Аминокислоты, неотон, эссенциале, гептрал, актовегин	Витаминно-минеральные комплексы, Цитруллина малеат (стимол), Глюкозамин	Витамины, глюкозами, стимол
2020-11-04 08:58:21	Мужчина	1	18-20	Ходьба	МС	19	181	70	Массаж, Баня/сауна, Дневной сон			Нет, так как не считал необходимым			BCAA
2020-11-04 09:00:04	Женщина	2	18-20	Ходьба	МС	19	177.5	60	Массаж, Баня/сауна, Дневной сон, Спортивное питание	Дневной сон , массаж , сауна	Спортивный трикотаж, холодовые ванны, капельные введения	Нет, так как боялся нарушить антидопинговые правила		Неотон,эзофосфина ,аминокислоты,,гептрал,эссенциале	Витамин С, Витаминно-минеральные комплексы, Цитруллина малеат (стимол)	Витаминно-минеральные комплексы ,ВСАА,цитруллина малеат (стимол),белково-углеводные смеси, витамин С
2020-11-04 09:10:42	Женщина	2	21-25	Ходьба	МС	22	1.59	46	Баня/сауна, Длинный ночной сон, Дневной сон	Ночной сон дневной сон баня	Спортивный трикотаж холодные ванны спортивное питание	Да, только при подготовке к крупным соревнованиям	Аминокислоты		BCAA, Витамин С
2020-11-04 09:22:55	Мужчина	1	26-30	Ходьба	ЗМС	21	175	63	Массаж, Баня/сауна, Длинный ночной сон, Спортивное питание	Баня		Нет, так как боялся нарушить антидопинговые правила			BCAA, Витамин С, Глюкозамин
2020-11-04 09:55:13	Женщина	2	21-25	Ходьба	МСМК	22	160	44	Массаж, Баня/сауна, Длинный ночной сон, Дневной сон	Сон, массаж, сауна	Сон, массаж, баня(сауна)				BCAA, Витаминно-минеральные комплексы, Хондроитина сульфат, Глюкозамин	Витаминно-минеральный комплекс, хондроитина сульфат,глюкозамин, ВСАА
2020-11-04 10:00:00	Женщина	2	18-20	Ходьба	МСМК	19	163	47	Массаж, Баня/сауна, Длинный ночной сон, Дневной сон, Спортивное питание	Массаж, полноценный сон, хорошее питание.	Капельные введения, холодные ванны, спортивный трикотаж.	Нет, так как не считал необходимым	Фосфокреатин (неотон), Гептрал, Эссенциале	Фосфокреатин, гептрал, эссенциале, аминокислоты,L-карнитин.	BCAA, Омега-3 ПНЖК, Цитруллина малеат (стимол)	Витаминно-минеральный комплекс, Витамин С, Витамин D, ВССА, стимол.
2020-11-04 10:43:54	Мужчина	1	26-30	Ходьба	МСМК	27	180	66	Массаж, Баня/сауна, Длинный ночной сон, Дневной сон, Спортивное питание, Восстановительные тренировки, Холодовые ванны, Спортивный трикотаж	сон, массаж, баня	спортивный трикотаж, холодные ванны,спортивное питание	Да, только при подготовке к крупным соревнованиям	Фосфокреатин (неотон), Эссенциале	неотон, эссенциале, тад 600, гептрал, эзафосфин	BCAA, Углеводные смеси, Омега-3 ПНЖК, Витамин С, Витаминно-минеральные комплексы, Цитруллина малеат (стимол), Глюкозамин	Всаа, углеводные смеси, креатин, витамины,стимол
2020-11-04 11:27:01	Женщина	2	Старше 35	Ходьба	МСМК	41	165	50	Баня/сауна, Длинный ночной сон, Дневной сон, Восстановительные тренировки, Спортивный трикотаж	Баня,спортивный трикотаж,дневной сон.	Массаж,баня,дневной сон.	Да, только при подготовке к крупным соревнованиям	Фосфокреатин (неотон), Актовегин, Реамберин, Аминокислоты, Эзофосфина, Эссенциале	Неотон,tad 600,эзофосфина, гептрал,аминокислоты.	Витамин D, Витаминно-минеральные комплексы, Хондроитина сульфат, Глюкозамин	Глюкозаиин,хондритина сульыат,креатин,витаминно-минеральные комплексы,BCAA
2020-11-04 21:11:11	Женщина	2	26-30	Ходьба	ЗМС	26	170	49	Массаж, Баня/сауна, Длинный ночной сон, Дневной сон, Спортивное питание	Спортивное питание,баня(сауна), дневной сон	Спортивный трикотаж , холодные ванны, восстановительные тренировки	Нет, так как боялся нарушить антидопинговые правила		Аминокислоты,эссенциале,L-карнитин,актовегин , неотон	Витаминно-минеральные комплексы, Цитруллина малеат (стимол), Хондроитина сульфат, Глюкозамин	Витаминно-минеральные комплексы,стимол,глюкозамин, хондроитина сульфат,витамин С
2020-11-15 00:14:00	Мужчина	1	31-35	Средние дистанции	МСМК	26	186	73	Массаж, Баня/сауна, Длинный ночной сон, Дневной сон, Спортивное питание, Восстановительные тренировки, Холодовые ванны, Спортивный трикотаж	Все	Спортивное питание	Нет, так как боялся нарушить антидопинговые правила	Гептрал, L-карнитин		BCAA, Углеводные смеси, Омега-3 ПНЖК, Витамин D, Витамин С, Витаминно-минеральные комплексы, Цитруллина малеат (стимол), Экдистерон, Мельдоний (до его запрета в 2015 году), Бета-аланин, Креатин, Хондроитина сульфат, Глюкозамин	Бетта аланин, цитрулин, экдистерон
2020-11-23 16:10:21	Мужчина	1	26-30	Ходьба	МСМК	25	172	63	Массаж, Баня/сауна, Дневной сон, Спортивное питание, Спортивный трикотаж	Дневной сон,массаж, Баня	Спортивный трикотаж, длинный ночной сон, холодовые ванны	Да, регулярно в тренировочном процессе	Фосфокреатин (неотон), Актовегин, Реамберин, Гептрал, Эссенциале	Фосфокреатин(неотон),эссенциале,гептрал,актовегин,реамберин	BCAA, Омега-3 ПНЖК, Витамин D, Витамин С, Витаминно-минеральные комплексы, Цитруллина малеат (стимол), Глюкозамин	ВСАА, протеин,омега-3 ПНЖК, глюкозамин
2020-11-23 19:18:06	Женщина	2	26-30	Стайерский бег	МС	26	158	48	Массаж, Баня/сауна, Длинный ночной сон, Дневной сон, Спортивное питание, Восстановительные тренировки	Сон, массаж, Баня	Таких нет. Спортсмены используют только то, что им поможет восстановиться. А иначе зачем впустую растрачивать время	Да, только при подготовке к крупным соревнованиям	Фосфокреатин (неотон), Актовегин, Реамберин, Цитофлавин, Аминокислоты, Гептрал, Эссенциале, L-карнитин	Неотон, актовегин, аминокислоты, цитофлавин, реамберин	BCAA, Омега-3 ПНЖК, Витамин D, Витамин С, Витаминно-минеральные комплексы	Витамин D, Омега 3, ВСАА, витаминно-минеральные комплексы, протеин
2020-11-23 19:20:20	Мужчина	1	Старше 35	Стайерский бег	МСМК	35	180	63	Массаж, Баня/сауна, Капельные введения, Длинный ночной сон, Дневной сон, Спортивное питание, Восстановительные тренировки, Спортивный трикотаж	Спортпит, капельные, массаж	Трикотаж, сауна, —	Да, только при подготовке к крупным соревнованиям	Фосфокреатин (неотон), Цитофлавин, Аминокислоты, Эзофосфина, TAD 600 (глутатион)	Тад 600	BCAA, Белково-углеводные смеси, Витамин D, Цитруллина малеат (стимол), Креатин, Хондроитина сульфат, Глюкозамин	D3, ВСАА, креатин
2020-11-23 19:21:34	Женщина	2	26-30	Стайерский бег	МСМК	27	164	44	Массаж, Баня/сауна, Дневной сон, Спортивное питание	Массаж, спортивное питание, дневной сон	Баня/сауна	Нет, так как не считал необходимым	Актовегин, Реамберин, TAD 600 (глутатион), Эссенциале	Актовегин, Тад 600,эссенциале, реамбирин	BCAA, Омега-3 ПНЖК, Витамин С, Витаминно-минеральные комплексы, Цитруллина малеат (стимол), Мельдоний (до его запрета в 2015 году), Бета-аланин, Глюкозамин	BCAA, омега 3, витамин С,стимол, бета-аланин
2020-11-23 19:28:06	Мужчина	1	Старше 35	Стайерский бег	МС	28	177	68	Массаж, Баня/сауна, Дневной сон, Спортивное питание, Восстановительные тренировки, Холодовые ванны	Баня массаж дневной сон	Восстановит тренировки спортпит холодные ванны	Нет, так как боялся нарушить антидопинговые правила	Актовегин, Цитофлавин, Гептрал, L-карнитин	Фосфокреатин,эзафосфина,тад600,актовегин,цитофлавин	Протеин, BCAA, Углеводные смеси, Витамин С, Цитруллина малеат (стимол), Экдистерон, Креатин	Экдистерон,протеин,всса,стимол,креатин
2020-11-23 19:41:03	Женщина	2	26-30	Средние дистанции	МС	26	160	46	Массаж, Баня/сауна, Дневной сон, Спортивное питание, Восстановительные тренировки, Холодовые ванны	Баня с веником, сон, массаж	Спортивный трикотаж, дневной сон, холодные ванны	Да, только при подготовке к крупным соревнованиям	Актовегин, Реамберин, Цитофлавин, Аминокислоты	Аминокислоты	BCAA, Омега-3 ПНЖК, Витаминно-минеральные комплексы, Цитруллина малеат (стимол)	Омега, Всаа
2020-11-23 19:41:33	Женщина	2	31-35	Стайерский бег	МСМК	28	161	48	Массаж, Баня/сауна, Длинный ночной сон, Дневной сон, Спортивное питание, Восстановительные тренировки	Сон, восстановительные тренировки, массаж	Баня, дневной сон, спортивное питание	Нет, так как не считал необходимым			Протеин, Омега-3 ПНЖК, Витамин D, Витамин С, Витаминно-минеральные комплексы, Цитруллина малеат (стимол), Хондроитина сульфат, Глюкозамин, Метилсульфонилметан	D, ПНЖК, цитруллина малат, витамины, протеин
2020-11-23 19:57:26	Мужчина	1	26-30	Средние дистанции	МСМК	26	173	60	Массаж, Баня/сауна, Капельные введения, Дневной сон, Спортивное питание, Восстановительные тренировки	Восстановительный тренировки, капельное видения, Баня	Холодные ванны, спортивный трикотаж, Баня	Да, регулярно в тренировочном процессе	Фосфокреатин (неотон), Актовегин, Реамберин, Цитофлавин, Аминокислоты, Гептрал, Эссенциале, L-карнитин	Неотон, актовегин, изофосфен, гептрал, эссенциале.	Протеин, BCAA, Омега-3 ПНЖК, Витаминно-минеральные комплексы, Цитруллина малеат (стимол), Бета-аланин	Протеин, Бета-аланин, стимол,
2020-11-23 20:07:48	Женщина	2	26-30	Ходьба	МС	24	160	49	Массаж, Баня/сауна, Восстановительные тренировки	Восстановительные тренировки, массаж, баня	Холодовые ванны, спортивный трикотаж	Нет, так как боялся нарушить антидопинговые правила		Неотон,эзофосфина,Актовегин,глутатион,аминокислоты	Витамин С, Витаминно-минеральные комплексы, Цитруллина малеат (стимол)	Витаминно-минеральные комплексы,витамины С и D,креатин,bcaa
2020-11-23 20:36:10	Мужчина	1	Старше 35	Стайерский бег	МСМК	27	178	64	Массаж, Баня/сауна, Капельные введения, Длинный ночной сон, Дневной сон, Спортивное питание, Восстановительные тренировки	Ночной сон,массаж,спортивное питание	Спортивный трикотаж,восстановительные тренировки,холодовые ванны	Да, регулярно в тренировочном процессе	Фосфокреатин (неотон), Актовегин, Реамберин, Цитофлавин, Аминокислоты, Эзофосфина, TAD 600 (глутатион), Гептрал, Эссенциале	Неотон,Тад 600,Эзафосфина,Реамберин,Гептрал,	Протеин, BCAA, Белково-углеводные смеси, Омега-3 ПНЖК, Витамин D, Витамин С, Витаминно-минеральные комплексы, Цитруллина малеат (стимол), Экдистерон, Мельдоний (до его запрета в 2015 году), Креатин, Хондроитина сульфат, Глюкозамин	Омега 3,витамин D,мельдоний,,BCAA,экдистерон
2020-11-24 07:48:17	Женщина	2	26-30	Средние дистанции	МСМК	26	168	52	Массаж, Баня/сауна, Капельные введения, Длинный ночной сон, Дневной сон, Спортивное питание	Капельно, баня, массаж		Да, регулярно в тренировочном процессе	Фосфокреатин (неотон), Актовегин, Реамберин, Цитофлавин, Аминокислоты, TAD 600 (глутатион), L-карнитин		Омега-3 ПНЖК, Витамин D, Витаминно-минеральные комплексы
2020-11-24 08:51:29	Женщина	2	26-30	Средние дистанции	МСМК	26	168	52	Массаж, Баня/сауна, Капельные введения, Длинный ночной сон, Дневной сон, Спортивное питание	Капельно, баня, массаж		Да, регулярно в тренировочном процессе	Фосфокреатин (неотон), Актовегин, Реамберин, Цитофлавин, Аминокислоты, TAD 600 (глутатион), L-карнитин		Омега-3 ПНЖК, Витамин D, Витаминно-минеральные комплексы
2020-11-26 11:44:08	Женщина	2	26-30	Средние дистанции	ЗМС	21	171	54	Массаж, Баня/сауна, Длинный ночной сон, Дневной сон, Спортивное питание, Восстановительные тренировки	Массаж сауна сон		Нет, так как не считал необходимым	Актовегин, Аминокислоты, Гептрал, L-карнитин	Гептпал актовегин л-Карнитин	BCAA, Витаминно-минеральные комплексы, Цитруллина малеат (стимол), Экдистерон, Хондроитина сульфат, Глюкозамин	Всаа, хондроитин глюкозамин
2020-11-26 13:53:49	Женщина	2	26-30	Стайерский бег	МСМК	29	169	51	Массаж, Баня/сауна, Капельные введения, Длинный ночной сон, Дневной сон, Спортивное питание, Восстановительные тренировки, Холодовые ванны, Спортивный трикотаж	Баня, спортивное питание, ночной сон	Спортивный трикотаж, холодные ванны, дневной сон	Да, только при подготовке к крупным соревнованиям	Фосфокреатин (неотон), Актовегин, Реамберин, Цитофлавин, TAD 600 (глутатион), Эссенциале	Неотон, реамберин, актовегин, цитофлавин, тад 600	BCAA, Омега-3 ПНЖК, Витамин D, Цитруллина малеат (стимол), Экдистерон	Всаа, омега, витамин д, экдистерон, стимол
2020-11-26 21:57:32	Женщина	2	26-30	Средние дистанции	ЗМС	21	171	54	Массаж, Баня/сауна, Длинный ночной сон, Дневной сон, Спортивное питание, Восстановительные тренировки	Массаж сауна сон		Нет, так как не считал необходимым	Актовегин, Аминокислоты, Гептрал, L-карнитин	Гептпал актовегин л-Карнитин	BCAA, Витаминно-минеральные комплексы, Цитруллина малеат (стимол), Экдистерон, Хондроитина сульфат, Глюкозамин	Всаа, хондроитин глюкозамин
2020-11-27 12:39:14	Женщина	2	26-30	Ходьба	МСМК	25	170	53	Массаж, Баня/сауна, Капельные введения, Длинный ночной сон, Дневной сон, Спортивное питание, Восстановительные тренировки, Холодовые ванны, Спортивный трикотаж	Массаж, сон, баня	Холодновысадочный ванны,	Да, регулярно в тренировочном процессе	Аминокислоты		Омега-3 ПНЖК, Витамин D, Витамин С, Витаминно-минеральные комплексы, Цитруллина малеат (стимол), Глюкозамин
2020-11-27 12:41:44	Женщина	2	26-30	Ходьба	МСМК	17	171	52	Массаж, Баня/сауна, Капельные введения, Длинный ночной сон, Дневной сон, Спортивное питание	Длинный ночной сон, массаж, баня/сауна		Да, только при подготовке к крупным соревнованиям	Эссенциале		Омега-3 ПНЖК, Витамин С, Витаминно-минеральные комплексы, Цитруллина малеат (стимол)
2020-11-27 12:44:21	Мужчина	1	31-35	Ходьба	ЗМС	26	170	60	Массаж, Баня/сауна, Капельные введения, Длинный ночной сон, Дневной сон	Массаж	Холодовые ванны	Да, только при подготовке к крупным соревнованиям	Фосфокреатин (неотон), Актовегин, Реамберин, Аминокислоты, TAD 600 (глутатион), Гептрал, Эссенциале	Неатон	Белково-углеводные смеси	Белково-углводные смеси
2020-11-27 13:30:17	Мужчина	1	Старше 35	Ходьба	ЗМС	32	166	64	Массаж, Баня/сауна, Капельные введения, Длинный ночной сон, Дневной сон, Спортивное питание	Сон(ночной,дневной) и капельницы	Спортивный трикотаж	Да, только при подготовке к крупным соревнованиям	Фосфокреатин (неотон), Актовегин, Реамберин, Аминокислоты, Гептрал		Витаминно-минеральные комплексы	Витаминно-минеральные комплексы
2020-11-27 13:33:54	Женщина	2	До 18	Ходьба	МС	16	168	51	Баня/сауна, Дневной сон	Массаж,капельные введения,сон	Холодные ванны,спортивный трикотаж,спортивное питание	Нет, так как не имел такой возможности	Аминокислоты	-	Витамин D, Витамин С, Глюкозамин	Глюкоза витамин с витамин дпротеин креатин
2020-11-27 13:39:19	Мужчина	1	31-35	Ходьба	МСМК	25	179	70	Массаж, Баня/сауна, Капельные введения, Дневной сон	Массаж,сон,баня/сауна	Спортивный трикотаж, холодные ванны, спортивное питание	Да, только при подготовке к крупным соревнованиям	Фосфокреатин (неотон), Актовегин, Реамберин, Цитофлавин, Аминокислоты, Эзофосфина, TAD 600 (глутатион), Гептрал, Эссенциале, L-карнитин	Неотон,гептрал,изофосфина,ТАД-600,сэссенциале	Цитруллина малеат (стимол), Мельдоний (до его запрета в 2015 году), Глюкозамин	ВССА,протеин,Витаминной-минеральные комплексы,мельдоний,глюкозамин.
2020-11-27 13:47:41	Мужчина		26-30	Барьерный бег	МС	24	181	80	Массаж, Баня/сауна, Капельные введения, Длинный ночной сон, Дневной сон, Спортивное питание, Восстановительные тренировки, Холодовые ванны	Баня массаж , тренировки		Нет, так как не считал необходимым	Фосфокреатин (неотон), Актовегин, Реамберин, Цитофлавин, Аминокислоты, Эзофосфина, Гептрал	Реамберин	Протеин, BCAA, Белково-углеводные смеси, Омега-3 ПНЖК, Витамин D, Витамин С, Витаминно-минеральные комплексы, Цитруллина малеат (стимол), Экдистерон, Мельдоний (до его запрета в 2015 году), Триметазидин (до его запрета в 2014 году), Бета-аланин, Креатин, Гидроксиметилбутират (HMB), Глюкозамин, Метилсульфонилметан	Креатин , протеин витамин С
2020-11-27 13:52:11	Мужчина	1	26-30	Ходьба	МСМК	19	180	64	Массаж, Баня/сауна, Дневной сон, Спортивное питание, Восстановительные тренировки	Дневной сон, массаж, спортивное питание	спортивный трикотаж, холодные ванны, капельные введения	Да, только при подготовке к крупным соревнованиям	Актовегин, Реамберин, Аминокислоты, Эссенциале, L-карнитин	Реамберин, Эссенциале, Аминокислоты, Актовегин, L-карнитин	BCAA, Витамин D, Витамин С, Витаминно-минеральные комплексы, Креатин	Витаминно-минеральные комплексы, BCAA, Креатин, Витамин D, Витамин С
2020-11-27 13:53:36	Женщина	2	Старше 35	Ходьба	МСМК	17	159	49	Массаж, Баня/сауна, Капельные введения, Длинный ночной сон, Дневной сон, Спортивное питание	Ночной и дневной сон, капельные введения, баня	Спортивное питание, массаж, сауна	Да, только при подготовке к крупным соревнованиям	Актовегин, Аминокислоты, Гептрал, Эссенциале, L-карнитин	Шептал, эссенциале, аминокислоты , л карнитин, актовегин	Витамин D, Витамин С, Мельдоний (до его запрета в 2015 году)	Витамин с, витамин д, мельдоний
2020-11-27 13:54:37	Мужчина	1	26-30	Ходьба	МСМК	22	175	61	Массаж, Баня/сауна, Дневной сон	Массаж. Баня. Дневной сон	Длинный ночной сон	Нет, так как боялся нарушить антидопинговые правила	Реамберин	-	Витамин D, Витамин С, Витаминно-минеральные комплексы, Мельдоний (до его запрета в 2015 году), Глюкозамин	Мельдоний. Глюкозами...
2020-11-27 14:50:16	Мужчина		26-30	Барьерный бег	МС	24	181	80	Массаж, Баня/сауна, Капельные введения, Длинный ночной сон, Дневной сон, Спортивное питание, Восстановительные тренировки, Холодовые ванны	Баня массаж , тренировки		Нет, так как не считал необходимым	Фосфокреатин (неотон), Актовегин, Реамберин, Цитофлавин, Аминокислоты, Эзофосфина, Гептрал	Реамберин	Протеин, BCAA, Белково-углеводные смеси, Омега-3 ПНЖК, Витамин D, Витамин С, Витаминно-минеральные комплексы, Цитруллина малеат (стимол), Экдистерон, Мельдоний (до его запрета в 2015 году), Триметазидин (до его запрета в 2014 году), Бета-аланин, Креатин, Гидроксиметилбутират (HMB), Глюкозамин, Метилсульфонилметан	Креатин , протеин витамин С
2020-11-27 14:57:01	Женщина	2	31-35	Ходьба	ЗМС	23	164	47	Массаж, Баня/сауна, Длинный ночной сон, Дневной сон, Спортивное питание, Восстановительные тренировки	Длинный ночной сон,массаж,спортивное питание	Спортивный трикотаж,Холодные ванны,капельное ведение	Да, только при подготовке к крупным соревнованиям	Фосфокреатин (неотон), Актовегин, Реамберин, Аминокислоты, Гептрал, Эссенциале	Неотон,актовегин,эссенсиале,гептрал,аминокислоты	Витаминно-минеральные комплексы, Глюкозамин	Глюкозами,
2020-11-27 14:59:39	Мужчина	1	31-35	Ходьба	МС	18	174	65	Массаж, Баня/сауна, Длинный ночной сон, Спортивное питание	Сон массаж баня	Сон	Нет, так как не имел такой возможности		Незнаю		Незнаю
2020-11-27 15:27:29	Женщина	2	21-25	Ходьба	МС	18	170	55	Массаж, Баня/сауна, Дневной сон, Спортивное питание	Питание, массаж , сон	Холодные ванны, трикотаж	Нет, так как не считал необходимым	Фосфокреатин (неотон), Актовегин, Эссенциале, L-карнитин	Неотон	Углеводные смеси	Глюкозамин
2020-11-27 15:29:29	Мужчина	1	21-25	Ходьба	МСМК	23	175	65	Массаж, Баня/сауна, Длинный ночной сон, Дневной сон, Спортивное питание, Восстановительные тренировки	Длинный ночной сон,спортивное питание,баня сауна	Васстоновительные тренировки,спортивный трикотаж,холодовые ванны	Нет, так как не считал необходимым	Фосфокреатин (неотон), Аминокислоты, TAD 600 (глутатион), Гептрал	Неотон,ТАД-600,гептрал,L-карнитин,аминокислот,актовегин.	Протеин, BCAA, Бета-аланин, Креатин	BCAA,протеин,креатин,бета-аланин,глюкозамин
2020-11-27 15:37:47	Женщина	2	21-25	Ходьба	МСМК	23	172	50	Дневной сон	Массаж,баня,капельные введения	Холодные ванны,спортивный трикотаж,длинный ночной сон	Нет, так как не имел такой возможности	Фосфокреатин (неотон), Актовегин	Актовигин,неотон,аминокислоты,гептрал,тад 600	BCAA, Витамин С, Цитруллина малеат (стимол)	Стимол,всаа,витамин с,глюкозамин,креатин
2020-11-27 15:39:24	Мужчина	1	21-25	Ходьба	МС	21	172	63	Массаж, Баня/сауна, Капельные введения, Длинный ночной сон, Дневной сон, Спортивное питание, Восстановительные тренировки	Ночной сон, капельные введения, массаж	Дневной сон, спортивное питание, баня	Да, только при подготовке к крупным соревнованиям	Актовегин, Реамберин	Неотон, тад 600, эзофосфина, Гептрал ,эссенциалн	BCAA, Витамин С, Витаминно-минеральные комплексы, Цитруллина малеат (стимол), Мельдоний (до его запрета в 2015 году)	Bcaa, витамино-минеральные комплексы,витамин с,креатин, стимол
2020-11-27 15:42:16	Мужчина	1	Старше 35	Ходьба	ЗМС	27	178	69	Массаж, Баня/сауна, Спортивное питание, Восстановительные тренировки	Массаж, баня, восстановительные тренировки	Трикотаж, дневной сон, холодовые ванны	Да, только при подготовке к крупным соревнованиям	Фосфокреатин (неотон), Аминокислоты, Эссенциале, L-карнитин	Неотон, аминокислоты, карнитин, эссенциале	BCAA, Углеводные смеси, Белково-углеводные смеси, Витаминно-минеральные комплексы, Цитруллина малеат (стимол)	Витаминно-минеральный комплекс, стимол, белково-углеводные смеси
2020-11-27 17:07:57	Мужчина	1	31-35	Ходьба	МСМК	20	1.67	56	Массаж, Баня/сауна, Дневной сон	Дневной сон массаж сауна	Дневной сон массаж сауна	Да, только при подготовке к крупным соревнованиям	Реамберин, Аминокислоты, Эссенциале	Аминокислоты эссенсале реамберин неотон актовегин	Мельдоний (до его запрета в 2015 году), Креатин	Мельдоний креатин протеин витамин d витамин c
2020-11-27 17:11:43	Мужчина	1	21-25	Ходьба	МС	23	176	65	Массаж, Баня/сауна, Капельные введения, Длинный ночной сон, Дневной сон, Спортивное питание, Восстановительные тренировки, Холодовые ванны	Длительный ночной сон , баня , массаж	Холодовые ванны, спортивное питание, спортивный трикотаж	Да, регулярно в тренировочном процессе	Фосфокреатин (неотон), Актовегин, Реамберин, Цитофлавин, Эзофосфина, TAD 600 (глутатион), Гептрал, L-карнитин	Эзофасфина, TAD,неотон , цитофлавин, эссенциале	Протеин, BCAA, Витаминно-минеральные комплексы, Цитруллина малеат (стимол), Экдистерон, Мельдоний (до его запрета в 2015 году), Креатин	Экдистерон, BCAA, стимол, креатин, протеин
2020-11-27 17:50:56	Мужчина	1	26-30	Ходьба	ЗМС	21	175	65	Массаж, Баня/сауна, Капельные введения, Длинный ночной сон, Дневной сон, Спортивное питание	Спорт пит	Баня	Да, только при подготовке к крупным соревнованиям	Актовегин, Реамберин, Аминокислоты, Эзофосфина, Гептрал, Эссенциале	Аминокислоты Эсенсеале эзофосфиеа	BCAA, Омега-3 ПНЖК, Витамин D, Витамин С, Витаминно-минеральные комплексы, Цитруллина малеат (стимол), Глюкозамин
2020-11-27 17:51:16	Мужчина		26-30	Барьерный бег	МС	24	181	80	Массаж, Баня/сауна, Капельные введения, Длинный ночной сон, Дневной сон, Спортивное питание, Восстановительные тренировки, Холодовые ванны	Баня массаж , тренировки		Нет, так как не считал необходимым	Фосфокреатин (неотон), Актовегин, Реамберин, Цитофлавин, Аминокислоты, Эзофосфина, Гептрал	Реамберин	Протеин, BCAA, Белково-углеводные смеси, Омега-3 ПНЖК, Витамин D, Витамин С, Витаминно-минеральные комплексы, Цитруллина малеат (стимол), Экдистерон, Мельдоний (до его запрета в 2015 году), Триметазидин (до его запрета в 2014 году), Бета-аланин, Креатин, Гидроксиметилбутират (HMB), Глюкозамин, Метилсульфонилметан	Креатин , протеин витамин С
2020-11-27 20:39:56	Женщина	2	Старше 35	Ходьба	МСМК	17	159	49	Массаж, Баня/сауна, Капельные введения, Длинный ночной сон, Дневной сон, Спортивное питание	Ночной и дневной сон, капельные введения, баня	Спортивное питание, массаж, сауна	Да, только при подготовке к крупным соревнованиям	Актовегин, Аминокислоты, Гептрал, Эссенциале, L-карнитин	Шептал, эссенциале, аминокислоты , л карнитин, актовегин	Витамин D, Витамин С, Мельдоний (до его запрета в 2015 году)	Витамин с, витамин д, мельдоний
2020-11-27 20:50:05	Мужчина	1	21-25	Ходьба	МС	20	175	65	Баня/сауна, Длинный ночной сон, Дневной сон, Спортивное питание			Нет, так как не имел такой возможности	Фосфокреатин (неотон), Актовегин, Реамберин, Цитофлавин, Эзофосфина	ЭПО	BCAA, Углеводные смеси, Витамин D, Витамин С, Витаминно-минеральные комплексы, Глюкозамин	Эпо
2020-11-27 21:00:44	Мужчина	1	31-35	Ходьба	МСМК	32	175	62	Массаж, Баня/сауна, Дневной сон, Спортивное питание, Холодовые ванны	Сон, массаж, баня		Да, только при подготовке к крупным соревнованиям	Фосфокреатин (неотон), Реамберин, Аминокислоты, Гептрал, Эссенциале, L-карнитин		BCAA, Углеводные смеси, Омега-3 ПНЖК, Витамин D, Витамин С, Витаминно-минеральные комплексы, Цитруллина малеат (стимол), Мельдоний (до его запрета в 2015 году), Хондроитина сульфат, Глюкозамин
2020-11-27 21:31:09	Мужчина	1	Старше 35	Ходьба	ЗМС	28	174	60	Массаж, Баня/сауна, Длинный ночной сон, Дневной сон	Ночной сон, дневной сон, баня, массаж.		Нет, так как не считал необходимым
2020-11-27 22:45:22	Женщина	2	26-30	Ходьба	МСМК	22	163	52	Массаж, Баня/сауна, Капельные введения, Длинный ночной сон, Дневной сон, Спортивное питание, Восстановительные тренировки	Капельные введения,массаж,востановительные тренировки	холодоватые ванны,спортивный трикотаж,спортивное питание	Да, только при подготовке к крупным соревнованиям	Аминокислоты	Неатон,гептрал,аминокислоты,актовегин,	Протеин, Витамин С, Витаминно-минеральные комплексы, Креатин	Креатин,мелдронат,ввса,стимол,
2020-11-27 23:11:57	Женщина	2	31-35	Ходьба	МСМК	21	170	53	Массаж, Баня/сауна, Капельные введения, Дневной сон	Массаж, баня, спортивное питание.	Спортивный трикотаж, сон дневной, сон ночной.	Да, регулярно в тренировочном процессе	Фосфокреатин (неотон), Актовегин, Реамберин, Аминокислоты, Эзофосфина, TAD 600 (глутатион), Гептрал, Эссенциале	Неотон, аминокислоты, актовегин , эзофосфина, гептрал.	Витаминно-минеральные комплексы, Цитруллина малеат (стимол), Мельдоний (до его запрета в 2015 году), Хондроитина сульфат, Глюкозамин	Хондроитин, глюкозамин, стимол, мельдоний, витаминно минеральный комплекс
2020-11-28 10:03:03	Женщина	2	31-35	Ходьба	ЗМС	23	164	47	Массаж, Баня/сауна, Длинный ночной сон, Дневной сон, Спортивное питание, Восстановительные тренировки	Длинный ночной сон,массаж,спортивное питание	Спортивный трикотаж,Холодные ванны,капельное ведение	Да, только при подготовке к крупным соревнованиям	Фосфокреатин (неотон), Актовегин, Реамберин, Аминокислоты, Гептрал, Эссенциале	Неотон,актовегин,эссенсиале,гептрал,аминокислоты	Витаминно-минеральные комплексы, Глюкозамин	Глюкозами,
2020-11-28 10:33:25	Мужчина	1	31-35	Ходьба	МС				Массаж, Баня/сауна, Длинный ночной сон, Дневной сон, Спортивное питание			Да, только при подготовке к крупным соревнованиям	Фосфокреатин (неотон), Актовегин, Реамберин, Аминокислоты, TAD 600 (глутатион), Гептрал, Эссенциале, L-карнитин	Фосфокреатин Гептрал Актовегин	Витамин D, Витамин С, Витаминно-минеральные комплексы, Цитруллина малеат (стимол), Мельдоний (до его запрета в 2015 году), Креатин, Глюкозамин
2020-11-28 14:42:07	Мужчина	1	31-35	Ходьба	МСМК	27	185	70	Массаж, Баня/сауна, Дневной сон, Спортивное питание	Сон спортивное питание массаж	Сон, спортивное питание	Да, только при подготовке к крупным соревнованиям	Фосфокреатин (неотон), Аминокислоты, Гептрал	Неотон	BCAA, Креатин	Bcaa
2020-11-28 15:36:27	Женщина	2	21-25	Ходьба	МСМК	20	163	48	Массаж, Баня/сауна, Капельные введения, Длинный ночной сон, Дневной сон, Спортивное питание, Восстановительные тренировки	Массаж, баня/сауна, длинные ночные тренировки	Дневной сон, спортивное питание, восстановительные тренировки	Да, только при подготовке к крупным соревнованиям	Фосфокреатин (неотон), Актовегин, Аминокислоты, Эссенциале, L-карнитин	Фосфокреатин, аминокислоты, L-карнитин, актовегин, эссенциале	Омега-3 ПНЖК, Витамин С, Витаминно-минеральные комплексы	Витаминно-минеральные комплексы, омега- 3 пнжк, витамин С, BCAA, глюкозамин
2020-11-28 22:12:06	Мужчина	1	31-35	Ходьба	МСМК	25	176	63	Массаж, Баня/сауна, Длинный ночной сон, Дневной сон	Длинный ночной сон. Массаж. Баня.	Спортивный трикотаж, холодные ванны, дневной сон.	Нет, так как не считал необходимым		Нткакие
2020-11-29 10:24:09	Мужчина	1	31-35	Стайерский бег	МСМК	32	177	72	Баня/сауна, Спортивное питание, Восстановительные тренировки	Восстановительные тренировки, баня, спортивное питание	Спортивный трикотаж, дневной сон, холодные ванны	Нет, так как не считал необходимым			Протеин, BCAA, Витаминно-минеральные комплексы	Протеин, Всаа, витаминно-минеральные комплексы
2020-11-29 10:34:40	Мужчина	1	До 18	Ходьба	МС	17	175	55	Массаж, Баня/сауна, Дневной сон, Спортивное питание	Массаж, баня, дневной сон		Нет, так как не считал необходимым
2020-11-29 10:36:29	Мужчина	1	До 18	Ходьба	МС	16	176	69	Массаж, Баня/сауна, Длинный ночной сон, Дневной сон	Сон, баня, массаж		Нет, так как не считал необходимым
2020-11-29 10:37:22	Мужчина	1	18-20	Ходьба	МС	19	169	56	Массаж, Баня/сауна, Длинный ночной сон, Дневной сон, Спортивное питание	Баня, Сон, массаж	Восстановительные тренировки	Нет, так как не имел такой возможности			Углеводные смеси, Витамин D, Витамин С, Витаминно-минеральные комплексы, Глюкозамин	Глюкозамин, углеводные смеси,витаминном-минеральный комплекс, витамин C, витамин D
2020-11-29 10:37:51	Мужчина	1	21-25	Ходьба	МС	22	188	70	Массаж, Баня/сауна, Дневной сон	Дневной сон, массаж, баня	Баня
2020-11-29 10:41:26	Женщина	2	26-30	Ходьба	МСМК	24	167	50	Массаж, Баня/сауна, Дневной сон	Сон,массаж,сауна	Спортивный трикотаж,холодовые ванны,восстановительные тренировки
2020-11-29 10:41:38	Мужчина	1	26-30	Ходьба	МСМК	28	175	68	Массаж, Длинный ночной сон, Дневной сон, Спортивное питание	Сон, спорт Пит	Холодные ванны, трикотаж, сауна	Да, только при подготовке к крупным соревнованиям	Фосфокреатин (неотон), Актовегин, Реамберин, Эссенциале	Неотон, актовегин, реамберин,	BCAA, Витаминно-минеральные комплексы, Цитруллина малеат (стимол), Мельдоний (до его запрета в 2015 году), Хондроитина сульфат, Глюкозамин	Витамины, всса, стимол
2020-11-29 10:41:39	Женщина	2	До 18	Ходьба	МС	14	167	54	Массаж, Баня/сауна, Дневной сон	Длинный ночной сон, массаж, баня	Восстановительные тренировки, спортивный трикотаж, спортивное питание	Да, только при подготовке к крупным соревнованиям	Фосфокреатин (неотон), Реамберин, Эссенциале	Неотон, эссенциале, реамберин, аминокислоты, цитофлавин	Протеин, Витамин С	Протеин, витамин С, глюкозамин, омега 3, bcaa
2020-11-29 10:41:41	Женщина	2	До 18	Ходьба	МС	14	160	43	Массаж, Баня/сауна, Длинный ночной сон, Дневной сон	Длинный ночной сон ,дневной сон,массаж	Спортивный трикотаж	Да, только при подготовке к крупным соревнованиям	Фосфокреатин (неотон), Реамберин, Эссенциале	Неотон,эссенциале ,реамберин ,аминокислоты	Протеин, BCAA, Витамин С, Цитруллина малеат (стимол)	Витамин С,протеин,ВСАА,стимол,Витамин D
2020-11-29 10:43:23	Мужчина	1	21-25	Ходьба	МС	22	175	58	Массаж, Баня/сауна, Длинный ночной сон, Дневной сон, Спортивное питание	Ночной сон,спортивное питание,массаж		Нет, так как боялся нарушить антидопинговые правила			Протеин, BCAA, Цитруллина малеат (стимол)	Протеин,ВСАА,стимол
2020-11-29 10:44:20	Мужчина	1	18-20	Ходьба	МС	20	183	73	Массаж, Баня/сауна, Дневной сон	Массаж, дневной сон, баня	Длинный ночной сон, холодные ванны, спортивное питание	Да, регулярно в тренировочном процессе	Гептрал		BCAA
2020-11-29 10:49:07	Мужчина	1	21-25	Ходьба	МС	25	183	67	Массаж, Баня/сауна, Длинный ночной сон, Дневной сон	Ночной сон, массаж, баня	Спортивный трикотаж, холодные ванны, спортивное питание	Нет, так как не считал необходимым
2020-11-29 10:49:46	Мужчина	1	До 18	Ходьба	МС	17	175	55	Массаж, Баня/сауна, Дневной сон, Спортивное питание	Массаж, баня, дневной сон		Нет, так как не считал необходимым
2020-11-29 10:52:51	Мужчина	1	До 18	Ходьба	МС	16	175	62	Баня/сауна, Длинный ночной сон, Дневной сон	Баня	Спортивный трикотаж	Нет, так как не считал необходимым			BCAA, Цитруллина малеат (стимол)
2020-11-29 10:53:14	Мужчина	1	26-30	Ходьба	МСМК	18	18	52	Массаж, Баня/сауна, Капельные введения, Длинный ночной сон, Дневной сон, Спортивное питание	Массаж,Баня,капельные введения	Спортивный трикотаж ,холодные ванны ,восстановительные тренировки	Да, регулярно в тренировочном процессе	Фосфокреатин (неотон), Актовегин, Реамберин, Эзофосфина, Гептрал, Эссенциале	Актовегин,эссенциале,гептрал,эзофосфен,неотон	BCAA, Витамин D, Витамин С, Витаминно-минеральные комплексы, Глюкозамин	Всаа,витаминD,витамин с
2020-11-29 10:57:03	Женщина	2	31-35	Ходьба	МСМК	20	161	49	Массаж, Баня/сауна, Дневной сон, Восстановительные тренировки	Восстановительные тренировки,массаж,дневной сон	Холодовые ванны,длинный ночной сон,спортивное питание	Да, регулярно в тренировочном процессе	Эссенциале, L-карнитин	Аминокислоты,гептрал,реамберин,неотон,l-карнитин	Витаминно-минеральные комплексы, Цитруллина малеат (стимол), Хондроитина сульфат, Глюкозамин	Хондроитин,глюкозамин,углеводные смеси,витамин д,стимол
2020-11-29 11:00:57	Мужчина	1	До 18	Ходьба		16	174	57	Массаж, Баня/сауна, Дневной сон	Баня , массаж, сон	Холодные ванны	Нет, так как не имел такой возможности			Витаминно-минеральные комплексы
2020-11-29 11:16:52	Женщина	2	До 18	Ходьба	МС	15	167	51	Баня/сауна, Длинный ночной сон, Дневной сон, Спортивное питание, Восстановительные тренировки	Длинный ночной сон, спортивное питание, баня/сауна	Спортивный трикотаж, холодные ванны, дневной сон	Нет, так как не имел такой возможности			Витамин D, Витамин С, Витаминно-минеральные комплексы
2020-11-29 11:23:12	Женщина	2	21-25	Ходьба	МС	19	168	48	Массаж, Баня/сауна, Капельные введения, Длинный ночной сон, Дневной сон, Спортивное питание, Восстановительные тренировки	Длительный ночной сон , дневной сон, капельные введения	Холодные ванны, спортивный трикотаж, баня	Да, регулярно в тренировочном процессе	Фосфокреатин (неотон), Актовегин, TAD 600 (глутатион), Гептрал, Эссенциале	Tad 600, неотон, гептрал, эссенциале , актовегин	BCAA, Витамин D, Витамин С, Витаминно-минеральные комплексы, Цитруллина малеат (стимол)	Витаминно- минеральный комплекс , стимол, BCCA, витамин С , витамин D
2020-11-29 11:31:55	Мужчина	1	До 18	Ходьба	МС	16	178	62	Баня/сауна, Длинный ночной сон, Дневной сон	Ночной сон,дневной сон,баня		Нет, так как не считал необходимым
2020-11-29 11:43:53	Женщина	2	21-25	Ходьба	МС	17	166	53	Массаж, Баня/сауна, Длинный ночной сон, Дневной сон, Спортивное питание, Восстановительные тренировки	Баня сон питание	Спортивный трикотаж	Нет, так как боялся нарушить антидопинговые правила	Фосфокреатин (неотон), Актовегин, Реамберин, Аминокислоты, L-карнитин	Неотон ,реамберин ,L Каринтии , аминокислоты ,актовегин	Углеводные смеси, Омега-3 ПНЖК, Витамин D, Витамин С, Витаминно-минеральные комплексы, Креатин	Витамин D,,C ,витаминно минеральный комплекс ,омега 3,глюкозамин
2020-11-29 12:03:26	Женщина	2	21-25	Ходьба	МСМК	22	150	41	Массаж, Баня/сауна, Длинный ночной сон, Дневной сон	Сон, массаж, баня	Спортивное питание, холодовые ванны, спортивный трикотаж,	Нет, так как не считал необходимым			Омега-3 ПНЖК, Витамин D, Витамин С, Витаминно-минеральные комплексы, Глюкозамин
2020-11-29 12:09:30	Женщина	2	18-20	Средние дистанции	МС	19	164	47	Массаж, Баня/сауна, Длинный ночной сон, Дневной сон	Длинный ночной сон, дневной сон , массаж	Спортивный трикотаж , массаж ,спортивное питание	Да, только при подготовке к крупным соревнованиям	Фосфокреатин (неотон), Актовегин, Гептрал, Эссенциале	Неотон,аминокислоты , актовегин,гептрал,эссенциале	BCAA, Витамин С, Витаминно-минеральные комплексы	Глюкозамин,витаминно-минеральные комплексы,витамин c
2020-11-29 12:15:14	Женщина	2	21-25	Ходьба	МСМК	22	155	42	Массаж, Баня/сауна, Капельные введения, Длинный ночной сон, Дневной сон, Спортивное питание, Восстановительные тренировки	Дневной сон, баня, массаж	Спортивное питание, капельные введения, восстановительные тренировки	Да, только при подготовке к крупным соревнованиям	Фосфокреатин (неотон), Актовегин, Аминокислоты	Актовегин, фосфокреатин, аминокислоты	Протеин, BCAA, Омега-3 ПНЖК, Витаминно-минеральные комплексы, Креатин, Глюкозамин	BCAA, омега-3, глюкозамин, креатин, витаминно-минеральные комплексы
2020-11-29 12:45:57	Мужчина	1	26-30	Ходьба	МСМК	24	185	73	Массаж, Баня/сауна, Капельные введения, Дневной сон	Дневной сон, массаж, сауна	Спортивный трикотаж, холодные ванны, капельные введения	Да, только при подготовке к крупным соревнованиям	Фосфокреатин (неотон), Актовегин, Реамберин, Цитофлавин, Аминокислоты, Эзофосфина, TAD 600 (глутатион), Гептрал, Эссенциале, L-карнитин	Неотон, Эссенциале, актовегин, эзофосфен, tad 600,	Витамин D, Витамин С, Витаминно-минеральные комплексы, Цитруллина малеат (стимол), Мельдоний (до его запрета в 2015 году)	Витаминно минеральный комплекс, мельдоний, витамин D, витамин С, стимол
2020-11-29 13:22:07	Женщина	2	31-35	Стайерский бег	МС	20	160	49	Массаж, Баня/сауна, Дневной сон, Спортивное питание, Восстановительные тренировки	Восстановительные тренировки, массаж, спортивное питание	Спортивный трикотаж, холодовые ванны,длинный ночной сон	Нет, так как боялся нарушить антидопинговые правила	Актовегин, L-карнитин		Витамин D
2020-11-29 14:14:43	Женщина	2	21-25	Ходьба	МСМК	23	160	42	Массаж, Баня/сауна, Капельные введения, Длинный ночной сон, Дневной сон, Спортивное питание	Длинный ночной сон, спортивное питание, массаж		Да, только при подготовке к крупным соревнованиям	Фосфокреатин (неотон), Актовегин, Гептрал, Эссенциале	Фосфокреатин, актовегин, гептрал, эссенциале, л-карнитин	Белково-углеводные смеси, Витаминно-минеральные комплексы, Цитруллина малеат (стимол), Глюкозамин	ВМК, белково-углеводные смеси, омега 3,глюкозамин,стимол
2020-11-29 14:20:49	Женщина	2	18-20	Средние дистанции	МС	19	164	47	Массаж, Баня/сауна, Длинный ночной сон, Дневной сон	Длинный ночной сон, дневной сон , массаж	Спортивный трикотаж , массаж ,спортивное питание	Да, только при подготовке к крупным соревнованиям	Фосфокреатин (неотон), Актовегин, Гептрал, Эссенциале	Неотон,аминокислоты , актовегин,гептрал,эссенциале	BCAA, Витамин С, Витаминно-минеральные комплексы	Глюкозамин,витаминно-минеральные комплексы,витамин c
2020-11-29 14:41:59	Мужчина	1	До 18	Ходьба	МС	17	173	57	Длинный ночной сон, Дневной сон, Восстановительные тренировки	Длинный ночной сон, Дневной сон, Восстановительные тренировки	Спортвный трикотаж, холодные ванны,баня	Нет, так как не имел такой возможности			Витамин D, Витамин С
2020-11-29 14:42:13	Женщина	2	До 18	Ходьба	МС	14	160	43	Массаж, Баня/сауна, Длинный ночной сон, Дневной сон	Длинный ночной сон ,дневной сон,массаж	Спортивный трикотаж	Да, только при подготовке к крупным соревнованиям	Фосфокреатин (неотон), Реамберин, Эссенциале	Неотон,эссенциале ,реамберин ,аминокислоты	Протеин, BCAA, Витамин С, Цитруллина малеат (стимол)	Витамин С,протеин,ВСАА,стимол,Витамин D
2020-11-29 15:12:21	Мужчина	1	21-25	Ходьба	МС	22	188	70	Массаж, Баня/сауна, Дневной сон	Дневной сон, массаж, баня	Баня
2020-11-29 15:48:41	Женщина	2	26-30	Ходьба	МСМК	24	167	50	Массаж, Баня/сауна, Дневной сон	Сон,массаж,сауна	Спортивный трикотаж,холодовые ванны,восстановительные тренировки
2020-11-29 16:07:47	Мужчина	1	18-20	Ходьба	МС	18	176	57	Массаж, Баня/сауна, Длинный ночной сон, Спортивное питание, Восстановительные тренировки, Холодовые ванны, Спортивный трикотаж			Да, только при подготовке к крупным соревнованиям	Актовегин, Аминокислоты		Протеин
2020-11-29 16:08:27	Мужчина	1	Старше 35	Средние дистанции	МС	33	165	55	Массаж, Баня/сауна, Спортивное питание, Восстановительные тренировки	Баня, массаж, спортивное питание.	Спортивный трикотаж, холодовые ванны, длинный ночной сон.	Да, только при подготовке к крупным соревнованиям	Реамберин, Цитофлавин, Эссенциале	Цитофлавин Реамберин Эссенциале Аминокислоты L- карнитин	Витаминно-минеральные комплексы, Цитруллина малеат (стимол), Хондроитина сульфат, Глюкозамин	Глюкозамин Цитруллина малеат Витаминно-минеральные комплексы Углеводные смеси Хондроитина сульфат
2020-11-29 18:00:30	Женщина	2	26-30	Ходьба	МСМК	19		47	Массаж, Баня/сауна, Длинный ночной сон, Дневной сон, Спортивное питание, Восстановительные тренировки	Дневной сон спортивное питание востоновительные тренировки	Спортивный трекотаж сауна	Да, только при подготовке к крупным соревнованиям	Актовегин, Цитофлавин, Аминокислоты, Гептрал, Эссенциале, L-карнитин	Актовегин L-карнитин аминокислоты эссенциальный	Витамин D, Витамин С, Витаминно-минеральные комплексы, Цитруллина малеат (стимол), Хондроитина сульфат, Глюкозамин	Глюкозамин хондроитина сульфат витаминном-минеральный комплекс витамин D витамин С
2020-11-29 20:50:49	Мужчина	1	31-35	Стайерский бег	МСМК	21	177	62	Массаж, Баня/сауна, Капельные введения, Длинный ночной сон, Дневной сон, Спортивное питание, Восстановительные тренировки	Капельные введения, восстановительные тренировки, ночной и дневной сон	Ванны, трикотаж, сауна	Да, регулярно в тренировочном процессе	Фосфокреатин (неотон), Актовегин, Реамберин, Цитофлавин, Аминокислоты, Эзофосфина, TAD 600 (глутатион), Гептрал, Эссенциале, L-карнитин	Актовегин, реамберин, цитофлавин, гептрал, эссенциале	Белково-углеводные смеси, Витамин D, Витамин С, Витаминно-минеральные комплексы, Цитруллина малеат (стимол), Триметазидин (до его запрета в 2014 году), Хондроитина сульфат	Триметазидин, стимул, мин комплексы, С, D
2020-11-30 01:44:53	Женщина	2	До 18	Ходьба	МС	14	167	54	Массаж, Баня/сауна, Дневной сон	Длинный ночной сон, массаж, баня	Восстановительные тренировки, спортивный трикотаж, спортивное питание	Да, только при подготовке к крупным соревнованиям	Фосфокреатин (неотон), Реамберин, Эссенциале	Неотон, эссенциале, реамберин, аминокислоты, цитофлавин	Протеин, Витамин С	Протеин, витамин С, глюкозамин, омега 3, bcaa
2020-11-30 09:51:56	Мужчина	1	31-35	Стайерский бег	МСМК	29	172	61	Массаж, Баня/сауна, Дневной сон, Спортивное питание, Восстановительные тренировки	Дневной сон, массаж, баня	Спортивное питание, восстановительные тренировки,	Да, только при подготовке к крупным соревнованиям	Фосфокреатин (неотон), Эссенциале	Неотон, эссенциале	Омега-3 ПНЖК, Витамин D, Витаминно-минеральные комплексы, Цитруллина малеат (стимол), Экдистерон	Экдистерон, витаминно-минеральные комплексы, стимол, д3, омега-3
2020-11-30 10:41:13	Мужчина	1	До 18	Ходьба		15	172	50	Массаж, Баня/сауна, Длинный ночной сон, Дневной сон	Баня/сауна, Длинный ночной сон, Массаж	Спортивный трикотаж, холодовые ванны, восстановительные тренировки	Да, только при подготовке к крупным соревнованиям			Витамин D, Витамин С
2020-11-30 10:56:06	Женщина	2	26-30	Стайерский бег	МС	18	157	43	Массаж, Баня/сауна, Капельные введения, Длинный ночной сон, Дневной сон, Спортивное питание, Восстановительные тренировки	Длинный ночной сон, массаж, баня	Дневной сон, восстановительные тренировки, спортивное питание	Да, только при подготовке к крупным соревнованиям	Фосфокреатин (неотон), Актовегин, Цитофлавин, Эссенциале	Неотон, актовегин, цитофлавин, эссенциале	Витамин С, Витаминно-минеральные комплексы, Цитруллина малеат (стимол), Глюкозамин	Витаминно-минеральные комплексы, стимол, витамин С, глюкозамин
2020-11-30 19:08:24	Мужчина	1	26-30	Ходьба	МСМК	21	179	64	Массаж, Баня/сауна, Длинный ночной сон, Дневной сон, Спортивное питание, Восстановительные тренировки	Массаж	Дневной сон	Да, только при подготовке к крупным соревнованиям	Реамберин	Реамберин	Витамин С, Глюкозамин	Глюкозамин
2020-11-30 19:17:23	Женщина	2	26-30	Ходьба	МСМК	23	169	52	Массаж, Баня/сауна, Длинный ночной сон, Дневной сон, Спортивное питание	Сон массаж питание	Баня холодные ванны спортивный трикотаж	Да, регулярно в тренировочном процессе	Фосфокреатин (неотон), Актовегин, Реамберин, Эссенциале	Неотон эссенциале панангин актовегин	Омега-3 ПНЖК, Витамин С, Витаминно-минеральные комплексы, Цитруллина малеат (стимол), Мельдоний (до его запрета в 2015 году), Глюкозамин	Глюкозамин стимол витаминно минеральные комплексы витамин с
2020-12-01 16:15:12	Мужчина	1	31-35	Ходьба	МС	19	175	64	Массаж, Баня/сауна, Капельные введения, Длинный ночной сон, Дневной сон, Спортивное питание, Восстановительные тренировки, Холодовые ванны	3,2,1,7,3,6,8	8,6,2	Да, только при подготовке к крупным соревнованиям	Фосфокреатин (неотон), Актовегин, Реамберин, Аминокислоты, Эзофосфина, TAD 600 (глутатион), Гептрал, Эссенциале, L-карнитин	1,2,3,4,5,67,89	Витамин D, Витамин С, Витаминно-минеральные комплексы
2020-12-01 20:39:09	Женщина	2	21-25	Ходьба	МСМК	21	164	51	Массаж, Баня/сауна, Дневной сон, Холодовые ванны	Дневной сон	Трикотаж,спорт пит	Да, только при подготовке к крупным соревнованиям	Фосфокреатин (неотон), Актовегин, Реамберин, Аминокислоты, Эссенциале	Неотон,актовегин,эссенциале,реамберин,аминокислоты	Витаминно-минеральные комплексы, Хондроитина сульфат, Глюкозамин	Хондроитин,глюкамин,Витамины
2020-12-15 01:45:38	Мужчина	1	18-20	Ходьба	МС	18	176	57	Массаж, Баня/сауна, Длинный ночной сон, Дневной сон	Дневной сон, массаж, баня/сауна		Да, регулярно в тренировочном процессе	Фосфокреатин (неотон), Актовегин, Реамберин, Аминокислоты, L-карнитин	Актовегин, Неотон, реамберин, L-карнитин, Аминокислоты	Углеводные смеси, Белково-углеводные смеси, Омега-3 ПНЖК, Витамин С, Витаминно-минеральные комплексы, Мельдоний (до его запрета в 2015 году), Глюкозамин	Углеводные смеси, Омега-3 ПНЖК, Витаминном-минеральные комплексы, Мельдоний, Витамин C
		81

## Sheet: DescriptiveStat
	Мужчины (n)	Мужчины (%)	Женщины (n)	Женщины (%)
Пол	97	0.548023	80	0.451977
Дисциплины
	Мужчины (n)	Мужчины (%)	Женщины (n)	Женщины (%)	Всего (n)	Всего (%)
Барьерный бег	4	0.0412371	0	0	4	0.0225989
Метания	4	0.0412371	0	0	4	0.0225989
Многоборье	0	0	1	0.0125	1	0.00564972
Прыжки	1	0.0103093	3	0.0375	4	0.0225989
Спринт	7	0.0721649	4	0.05	11	0.0621469
Средние дистанции	22	0.226804	20	0.25	42	0.237288
Стайерский бег	16	0.164948	14	0.175	30	0.169492
Ходьба	43	0.443299	38	0.475	81	0.457627
Квалификация
	Мужчины (n)	Мужчины (%)	Женщины (n)	Женщины (%)	Всего (n)	Всего (%)
МС	56	0.57732	34	0.425	90	0.508475
МСМК	30	0.309278	34	0.425	64	0.361582
ЗМС	7	0.0721649	12	0.15	19	0.107345
Нет информации	4	0.0412371	0	0	4	0.0225989
Возраст на момент ответа
	Мужчины (n)	Мужчины (%)	Женщины (n)	Женщины (%)	Всего (n)	Всего (%)
До 18	8	0.0824742	6	0.075	14	0.079096
18-20	8	0.0824742	4	0.05	12	0.0677966
21-25	23	0.237113	20	0.25	43	0.242938
26-30	19	0.195876	32	0.4	51	0.288136
31-35	23	0.237113	12	0.15	35	0.19774
Старше 35	16	0.164948	6	0.075	22	0.124294
Возраст/Антропометрия	Возраст (м)	Возраст (ж)	Возраст (общ)	Рост (м)	Рост (ж)	Вес (м)	Вес (ж)
Number of values	96	79	175	96	78	96	80
Minimum	15	14	14	165	150	50	39
25% Percentile	19	19	19	175	161	61	47
Median	23	22	23	178	167	65	51
75% Percentile	27	25	26	183	170	72	54
Maximum	35	41	41	195	180	117	65
Range	20	27	27	30	30	67	26
Mean	23	22	23	179	166	67	51
Std. Deviation	5	4	5	6	6	10	6
Std. Error of Mean	0.5	0.5	0.3	0.7	0.7	1	0.6
Средства восстановления
	Мужчины (n)	Мужчины (%)	Женщины (n)	Женщины (%)	Всего (n)	Всего (%)
Массаж
Баня/сауна
Длинный ночной сон
Дневной сон
Спортивное питание
Восстановительные тренировки
Каельные введения
Спортивный трикотаж
	Мужчины (n)	Мужчины (%)	Женщины (n)	Женщины (%)	Всего (n)	Всего (%)
Наиболее эффективные
Массаж
Баня/сауна
Длинный ночной сон
Дневной сон
Спортивное питание
Восстановительные тренировки
Каельные введения
Спортивный трикотаж
	Мужчины (n)	Мужчины (%)	Женщины (n)	Женщины (%)	Всего (n)	Всего (%)
Наименее эффективные
Массаж
Баня/сауна
Длинный ночной сон
Дневной сон
Спортивное питание
Восстановительные тренировки
Каельные введения
Спортивный трикотаж
	Мужчины (n)	Мужчины (%)	Женщины (n)	Женщины (%)	Всего (n)	Всего (%)
Длительность массажа
До 10 минут	6	0.0618557	2	0.025	8	0.0451977
До 30 минут	20	0.206186	13	0.1625	33	0.186441
До 60 минут	63	0.649485	55	0.6875	118	0.666667
Свыше 60 минут	6	0.0618557	10	0.125	16	0.0903955
Нет ответа	3	0.0309278	0	0	0	0
Вид массажа
	Мужчины (n)	Мужчины (%)	Женщины (n)	Женщины (%)	Всего (n)	Всего (%)
Аппаратный	2	0.0206186	1	0.0125	3	0.0169492
Самомассаж	0	0	3	0.0375	3	0.0169492
Ручной массаж	85	0.876289	76	0.95	161	0.909605
Частота массажа на сборах
	Мужчины (n)	Мужчины (%)	Женщины (n)	Женщины (%)	Всего (n)	Всего (%)
Нет	0	0	4	0.05	4	0.0225989
Реже 1 раза в неделю	0	0	5	0.0625	5	0.0282486
1-2 раза в неделю	41	0.42268	30	0.375	71	0.40113
3-4 раза в неделю	9	0.0927835	11	0.1375	20	0.112994
Чаще 4 раз в неделю	33	0.340206	30	0.375	63	0.355932
Нет ответа	1	0.0103093	0	0	1	0.00564972
Частота посещения сауны на сборах
	Мужчины (n)	Мужчины (%)	Женщины (n)	Женщины (%)	Всего (n)	Всего (%)
Реже 1 раза в неделю	4	0.0412371	0	0	4	0.0225989
1-2 раза в неделю	89	0.917526	76	0.95	165	0.932203
3-4 раза в неделю	4	0.0412371	3	0.0375	7	0.039548
Чаще 4 раз в неделю	0	0	1	0.0125	1	0.00564972
Длительность сауны
	Мужчины (n)	Мужчины (%)	Женщины (n)	Женщины (%)	Всего (n)	Всего (%)
До 10 минут	3	0.0309278	4	0.05	7	0.039548
До 30 минут	29	0.298969	22	0.275	51	0.288136
До 60 минут	39	0.402062	35	0.4375	74	0.418079
Свыше 60 минут	25	0.257732	19	0.2375	44	0.248588
Нет ответа	1	0.0103093	0	0	1	0.00564972
В/в или в/м введения
	Мужчины (n)	Мужчины (%)	Женщины (n)	Женщины (%)	Всего (n)	Всего (%)
Регулярно в тренировочном процессе	17	0.175258	18	0.225	35	0.19774
Только при подготовке к соревнованиям	31	0.319588	33	0.4125	64	0.361582
Нет боялся нарушить	13	0.134021	6	0.075	19	0.107345
Не было возможности	10	0.103093	6	0.075	16	0.0903955
Не считал необходимым	23	0.237113	14	0.175	37	0.20904
Нет ответа	0	0	3	0.0375	3	0.0169492
