# Supplementary material for: Frequency of intravenous therapy use in elite adult track and field athletes
Source: Front Sports Act Living. 2026 Jun 22;8:1810913. doi: 10.3389/fspor.2026.1810913 (PMC13334425; doi:10.3389/fspor.2026.1810913)
Supplement: Supplementary file 2 [file Datasheet2.xlsx]

## Sheet: Responses
Timestamp	Gender	1 = male, 2 = female	Age at time of response	Primary discipline	Qualification	Age at peak performance	Height (cm) at peak performance	Weight (kg) at peak performance	Did you regularly use intravenous infusions of permitted substances or intramuscular injections of permitted recovery substances?	Which substances did you use?	Which of the substances listed above do you consider most effective for recovery? (List five in descending order of effectiveness)
2020-09-23 21:16:26	Female		31-35	Sprint	HMS	26	176	65	Yes, regularly during training	Phosphocreatine (Neoton), Actovegin, Reamberin, Cytoflavin, Amino acids, Esophosphina, TAD 600 (glutathione), Heptral, Essentiale, L-carnitine	6-7-1-3-5
2020-09-23 21:19:59	Male	1	Over 35	Middle-distance running	MS	30	176	60	Yes, regularly during training	Actovegin, Reamberin, Cytoflavin, Amino acids, Esophosphina, L-carnitine	Don't know
2020-09-23 21:28:57	Male		Over 35	Throws	HMS	21	193	95	Yes, only when preparing for major competitions	Actovegin, Reamberin, Amino acids, Esophosphina, Essentiale	6.3.5.2.9
2020-09-23 23:23:20	Male		21-25	Jumps	MS	18	190	74	No, because I did not consider it necessary	Amino acids	I consider none of the above effective
2020-09-24 12:22:46	Male	1	31-35	Middle-distance running	MS	26	170	61	Yes, regularly during training	Phosphocreatine (Neoton), Actovegin, Reamberin, Cytoflavin, Amino acids, Esophosphina, TAD 600 (glutathione), Heptral, Essentiale	Neoton-Tad600-Esophospina
2020-09-24 12:32:01	Male	1	21-25	Middle-distance running	MS	23	185	74		Actovegin, Reamberin	Reamberin
2020-09-24 12:35:10	Male	1	21-25	Middle-distance running	MS	19	182	63	No, because I did not consider it necessary
2020-09-24 12:35:11	Male	1	21-25	Middle-distance running	MS	22	180	63	No, because I was afraid of violating anti-doping rules
2020-09-24 12:38:26	Female	2	26-30	Race walking	IMS	25	156	49	Yes, only when preparing for major competitions	Phosphocreatine (Neoton), Actovegin, Reamberin, Cytoflavin, Amino acids, Essentiale	Reamberin,Neoton, actovegin, Essentiale, LL-carnitine
2020-09-24 12:38:32	Male	1	21-25	Middle-distance running	MS	20	177	67	No, because I was afraid of violating anti-doping rules
2020-09-24 12:38:48	Female	2	21-25	Long-distance running	MS	18	169	54	No, because I did not consider it necessary
2020-09-24 12:38:57	Female	2	21-25	Long-distance running	MS	18	169	54	No, because I did not consider it necessary
2020-09-24 12:39:13	Female	2	21-25	Middle-distance running	MS	23	168	52	Yes, only when preparing for major competitions	Actovegin, Amino acids
2020-09-24 12:39:22	Female	2	21-25	Middle-distance running	MS	23	168	52	Yes, only when preparing for major competitions	Actovegin, Amino acids
2020-09-24 12:42:04	Female	2	26-30	Middle-distance running	MS	28	172	64	No, because I did not have the opportunity
2020-09-24 12:46:00	Male		18-20	Hurdles	MS	18	182	67	No, because I was afraid of violating anti-doping rules
2020-09-24 12:48:40	Male		26-30	Sprint	MS	23	178	65	Yes, only when preparing for major competitions
2020-09-24 12:57:30	Female	2	26-30	Middle-distance running	MS	22	168	57	No, because I did not have the opportunity
2020-09-24 13:00:13	Male		21-25	Sprint	MS	20	188	72	Yes, regularly during training	Phosphocreatine (Neoton), Actovegin, Reamberin, Cytoflavin, Amino acids, TAD 600 (glutathione), Heptral, Essentiale	неотон реамбнрин цитофлавин аминокислоты tad600
2020-09-24 13:00:28	Female		21-25	Combined events	MS	22	171	55	Yes, regularly during training	Phosphocreatine (Neoton), Actovegin, Reamberin, Cytoflavin, Amino acids, Heptral	неотон, актовегин, реамберин
2020-09-24 13:02:43	Male		21-25	Sprint	MS	20	188	72	Yes, regularly during training	Phosphocreatine (Neoton), Actovegin, Reamberin, Cytoflavin, Amino acids, TAD 600 (glutathione), Heptral, Essentiale	неотон реамбнрин цитофлавин аминокислоты tad600
2020-09-24 13:02:53	Male	1	26-30	Middle-distance running	MS	29	173	68	Yes, only when preparing for major competitions	Actovegin, Reamberin, Cytoflavin	Esophosphina
2020-09-24 13:02:55	Female	2	21-25	Middle-distance running	MS	19	170	50	Yes, regularly during training
2020-09-24 13:17:40	Male	1	21-25	Middle-distance running	MS	22	178	64	Yes, only when preparing for major competitions	Phosphocreatine (Neoton), Actovegin, Cytoflavin, Amino acids, Heptral, L-carnitine	Neoton
2020-09-24 13:24:11	Male	1	31-35	Middle-distance running	IMS	27	176	68	Yes, only when preparing for major competitions	Phosphocreatine (Neoton), Actovegin, Reamberin, Cytoflavin, Amino acids, Esophosphina, TAD 600 (glutathione), Essentiale, L-carnitine	Tad, Esophosphina, Neoton, aminoacids, actovegin
2020-09-24 13:27:09	Female	2	21-25	Middle-distance running	MS	21	166	52	No, because I was afraid of violating anti-doping rules
2020-09-24 13:33:24	Male		18-20	Sprint	MS	18	187	83	No, because I did not consider it necessary
2020-09-24 13:33:25	Female	2	26-30	Long-distance running	IMS	27	164	45	No, because I did not consider it necessary	Actovegin, Reamberin, Amino acids, Heptral	Actovegin, aminoacids, reamberin, ТАD600, heptral
2020-09-24 13:46:39	Male	1	31-35	Middle-distance running	IMS	26	186	73	No, because I was afraid of violating anti-doping rules	Heptral, L-carnitine
2020-09-24 13:52:37	Male	1	21-25	Middle-distance running	MS	25	189	74	No, because I did not have the opportunity	Amino acids
2020-09-24 14:10:01	Male		21-25	Sprint	MS	24	181	83	No, because I did not consider it necessary
2020-09-24 14:11:12	Female	2	26-30	Long-distance running	MS	29	170	57	No, because I did not have the opportunity
2020-09-24 14:37:04	Male	1	21-25	Long-distance running	MS	22	169	51	No, because I did not have the opportunity	Actovegin, Cytoflavin
2020-09-24 14:50:40	Male	1	Over 35	Long-distance running	MS	29	176	64	Yes, regularly during training	Phosphocreatine (Neoton), Reamberin, Cytoflavin, Amino acids, TAD 600 (glutathione), Heptral, L-carnitine	Neoton
2020-09-24 15:14:44	Female	2	21-25	Long-distance running	MS	22	168	55	Yes, regularly during training	Phosphocreatine (Neoton), Actovegin, Reamberin, Cytoflavin, Amino acids	Neoton reamberin Cytoflavin
2020-09-24 15:32:05	Male	1	Over 35	Middle-distance running	MS	18	188	74	No, because I did not consider it necessary
2020-09-24 15:44:17	Male	1	26-30	Middle-distance running	MS	19	179	64	No, because I did not consider it necessary	Actovegin, Amino acids
2020-09-24 15:45:08	Male	1	18-20	Long-distance running		18	187	75	No, because I was afraid of violating anti-doping rules
2020-09-24 16:13:36	Male	1	31-35	Middle-distance running	IMS	30	193	73	No, because I did not consider it necessary
2020-09-24 16:39:36	Male	1	31-35	Long-distance running	MS	24	172	60	No, because I was afraid of violating anti-doping rules
2020-09-24 17:11:59	Male		Over 35	Throws	IMS	28	182	87	Yes, only when preparing for major competitions	Actovegin, Cytoflavin, Amino acids, Esophosphina, Heptral	Esophosphina,Actovegin,Heptral,цитофлавин,аминокислоты
2020-09-24 17:44:39	Male	1	21-25	Long-distance running	MS	20	178	70	No, because I was afraid of violating anti-doping rules	L-carnitine	Don't know
2020-09-24 17:50:15	Male		31-35	Throws	MS	27	195	117	Yes, regularly during training	Phosphocreatine (Neoton), Actovegin, Cytoflavin, Amino acids	аминокислоты, неотон, цитофлавин, актовегин, реамбирин
2020-09-24 18:03:29	Male		26-30	Throws	MS	24	191	86	Yes, only when preparing for major competitions	Phosphocreatine (Neoton), Actovegin, Cytoflavin, Amino acids, Esophosphina	Cytoflavin , аминокислоты.
2020-09-24 18:16:31	Female	2	31-35	Middle-distance running	MS	22	176	62	Yes, regularly during training	Phosphocreatine (Neoton), Actovegin, Amino acids, Esophosphina, TAD 600 (glutathione), Heptral, Essentiale	Neoton
2020-09-24 18:22:18	Female		31-35	Sprint	MS	31	172	65	Yes, regularly during training	Phosphocreatine (Neoton), Actovegin, Reamberin, Cytoflavin, Esophosphina, TAD 600 (glutathione), Heptral
2020-09-24 19:00:04	Female	2	26-30	Long-distance running	MS	24	158	47	Yes, only when preparing for major competitions	Actovegin, Reamberin, Heptral, L-carnitine
2020-09-24 19:05:52	Male	1	31-35	Long-distance running	IMS	31	175	56	No, because I did not consider it necessary	Actovegin, TAD 600 (glutathione), Essentiale, L-carnitine	TAD600
2020-09-24 19:26:36	Male		Over 35	Sprint	IMS	30	190	79	Yes, regularly during training	Phosphocreatine (Neoton), Actovegin, Cytoflavin, Amino acids, Esophosphina, TAD 600 (glutathione), Heptral, Essentiale	Неотон, эзофосфина,цитофлавин,актовегин,эссенциале.
2020-09-24 19:39:41	Male		31-35	Sprint	IMS	31	186	80	Yes, regularly during training	Actovegin, Reamberin, Cytoflavin, Amino acids	Неотон; изофосфен ;тад;актовегин;цитофлавин
2020-09-24 19:55:03	Female		26-30	Jumps	HMS	20	180	57	No, because I did not consider it necessary
2020-09-24 20:13:43	Female		31-35	Sprint	HMS	23	178	63	Yes, only when preparing for major competitions	Phosphocreatine (Neoton), Actovegin, Reamberin, Amino acids, Esophosphina	Неотон,зофосфина,реамберин,аминокислоты,актовегин
2020-09-24 22:36:03	Female	2	26-30	Middle-distance running	IMS	23	165	53	No, because I did not consider it necessary	Reamberin, Cytoflavin, Essentiale, L-carnitine	Neoton, Esophosphina, TAD600, heptral, aminoacids
2020-09-24 23:51:44	Male	1	21-25	Long-distance running	MS	18	170	59	Yes, only when preparing for major competitions	Actovegin	Actovegin
2020-09-24 23:58:20	Male	1	26-30	Long-distance running		23	188	82	No, because I did not consider it necessary
2020-09-25 00:22:36	Female	2	Over 35	Long-distance running	IMS	25	170	53	Yes, regularly during training	Phosphocreatine (Neoton), Actovegin, Amino acids, Esophosphina, TAD 600 (glutathione), Heptral, Essentiale, L-carnitine	Esophospina, Neoton, TAD600, actovegin, aminoacids
2020-09-25 01:16:32	Male	1	21-25	Long-distance running	MS	21	169	59	Yes, only when preparing for major competitions	Actovegin, Cytoflavin, Amino acids	Cytoflavin, aminoacids, Actovegin
2020-09-25 08:08:00	Male	1	Over 35	Middle-distance running	MS	26	182	69	Yes, only when preparing for major competitions	Actovegin, Reamberin, Cytoflavin, Amino acids, Esophosphina, Heptral, Essentiale	Esophosphina, aminoacids, heptral, эсенсеале, actovegin
2020-09-25 08:30:01	Male	1	Over 35	Middle-distance running	MS	31	186	72	No, because I did not have the opportunity		Amino acids, Esophosphina, Tad600, Cytoflavin, heptral,
2020-09-25 09:04:24	Female	2	26-30	Middle-distance running	IMS	24	174	60	Yes, regularly during training	Phosphocreatine (Neoton), Actovegin, Esophosphina, Heptral, Essentiale	Esophosphina, phosphocreatine, heptral, Cytoflavin, Essentiale
2020-09-25 09:16:17	Female	2	26-30	Middle-distance running	MS	25	175	58	Yes, only when preparing for major competitions	Phosphocreatine (Neoton), Reamberin, Cytoflavin, Amino acids	Neoton,Esophosphina,aminoacids,Cytoflavin,Reamberin .
2020-09-25 09:54:02	Female	2	26-30	Middle-distance running	IMS	23	164	53	Yes, only when preparing for major competitions	Phosphocreatine (Neoton), Actovegin, Cytoflavin, Amino acids, Esophosphina, TAD 600 (glutathione), Heptral, Essentiale	Amino acids, TAD600, Esophosphinaа, Neoton, actovegin
2020-09-25 10:13:43	Male	1	Over 35	Long-distance running	MS	28	183	66	No, because I did not have the opportunity	Actovegin, Essentiale
2020-09-25 10:20:40	Male	1	21-25	Middle-distance running	IMS	19	178	59	Yes, regularly during training	Phosphocreatine (Neoton), Actovegin, Cytoflavin, TAD 600 (glutathione), Heptral	Cytoflavin,ТАD600,actovegin,Heptral,Neoton
2020-09-25 10:32:07	Female	2	31-35	Long-distance running	IMS	25	165	53	Yes, regularly during training	Phosphocreatine (Neoton), Actovegin, Reamberin, Cytoflavin, Amino acids, Esophosphina, TAD 600 (glutathione), Heptral, Essentiale	aminoacids, Esophosphina, Essentiale, reamberin, Cytoflavin
2020-09-25 10:46:13	Male	1	31-35	Middle-distance running	MS	24	182	64	No, because I did not have the opportunity	Amino acids
2020-09-25 12:01:56	Female	2	26-30	Middle-distance running	IMS	23	165	45	Yes, only when preparing for major competitions	Phosphocreatine (Neoton), Reamberin, Cytoflavin, Esophosphina, TAD 600 (glutathione)	Neoton reamberin TAD600 Esophosphina
2020-09-25 12:25:05	Female		Over 35	Jumps	HMS	31	180	55	Yes, regularly during training	Phosphocreatine (Neoton), Actovegin, Reamberin, Cytoflavin, Amino acids, Esophosphina, TAD 600 (glutathione), Heptral, Essentiale	Неотон, эзафосфина, цитафловин ,тад, аминокислоты,
2020-09-25 13:57:06	Female	2	26-30	Middle-distance running	MS	25	175	58	Yes, only when preparing for major competitions	Phosphocreatine (Neoton), Reamberin, Cytoflavin, Amino acids	Неатон,Esophosphina,aminoacids,Cytoflavin,Reamberin .
2020-09-27 12:24:32	Female		Over 35	Sprint	HMS		27	63	Yes, only when preparing for major competitions	Phosphocreatine (Neoton), Actovegin, Amino acids	Amino acids
2020-09-27 13:06:48	Male	1	31-35	Middle-distance running	IMS	26	186	73	No, because I was afraid of violating anti-doping rules	Heptral, L-carnitine
2020-09-27 18:34:21	Female		26-30	Jumps	HMS	20	180	57	No, because I did not consider it necessary
2020-11-04 08:36:53	Female	2	21-25	Race walking	IMS	22	160	39	No, because I did not consider it necessary	Phosphocreatine (Neoton)	Neoton
2020-11-04 08:54:38	Female	2	31-35	Race walking	HMS	24	159.5	43	Yes, regularly during training	Phosphocreatine (Neoton), Actovegin, Amino acids, Heptral, Essentiale	Amino acids, Neoton, Essentiale, heptral, actovegin
2020-11-04 08:58:21	Male	1	18-20	Race walking	MS	19	181	70	No, because I did not consider it necessary
2020-11-04 09:00:04	Female	2	18-20	Race walking	MS	19	177.5	60	No, because I was afraid of violating anti-doping rules		Neoton,Esophosphinaа ,aminoacids,,heptral,Essentiale
2020-11-04 09:10:42	Female	2	21-25	Race walking	MS	22	1.59	46	Yes, only when preparing for major competitions	Amino acids
2020-11-04 09:22:55	Male	1	26-30	Race walking	HMS	21	175	63	No, because I was afraid of violating anti-doping rules
2020-11-04 09:55:13	Female	2	21-25	Race walking	IMS	22	160	44
2020-11-04 10:00:00	Female	2	18-20	Race walking	IMS	19	163	47	No, because I did not consider it necessary	Phosphocreatine (Neoton), Heptral, Essentiale	Phosphocreatine, heptral, Essentiale, aminoacids,L-carnitine.
2020-11-04 10:43:54	Male	1	26-30	Race walking	IMS	27	180	66	Yes, only when preparing for major competitions	Phosphocreatine (Neoton), Essentiale	Neoton, Essentiale, Tad600, heptral, Esophosphina
2020-11-04 11:27:01	Female	2	Over 35	Race walking	IMS	41	165	50	Yes, only when preparing for major competitions	Phosphocreatine (Neoton), Actovegin, Reamberin, Amino acids, Esophosphina, Essentiale	Neoton,tad 600,Esophosphinaа, heptral,aminoacids.
2020-11-04 21:11:11	Female	2	26-30	Race walking	HMS	26	170	49	No, because I was afraid of violating anti-doping rules		Amino acids,Essentiale,L-carnitine,actovegin , Neoton
2020-11-15 00:14:00	Male	1	31-35	Middle-distance running	IMS	26	186	73	No, because I was afraid of violating anti-doping rules	Heptral, L-carnitine
2020-11-23 16:10:21	Male	1	26-30	Race walking	IMS	25	172	63	Yes, regularly during training	Phosphocreatine (Neoton), Actovegin, Reamberin, Heptral, Essentiale	Neoton,Essentiale,heptral,actovegin,reamberin
2020-11-23 19:18:06	Female	2	26-30	Long-distance running	MS	26	158	48	Yes, only when preparing for major competitions	Phosphocreatine (Neoton), Actovegin, Reamberin, Cytoflavin, Amino acids, Heptral, Essentiale, L-carnitine	Neoton, actovegin, aminoacids, Cytoflavin, reamberin
2020-11-23 19:20:20	Male	1	Over 35	Long-distance running	IMS	35	180	63	Yes, only when preparing for major competitions	Phosphocreatine (Neoton), Cytoflavin, Amino acids, Esophosphina, TAD 600 (glutathione)	Tad600
2020-11-23 19:21:34	Female	2	26-30	Long-distance running	IMS	27	164	44	No, because I did not consider it necessary	Actovegin, Reamberin, TAD 600 (glutathione), Essentiale	Actovegin, Tad600,Essentiale, reamberin
2020-11-23 19:28:06	Male	1	Over 35	Long-distance running	MS	28	177	68	No, because I was afraid of violating anti-doping rules	Actovegin, Cytoflavin, Heptral, L-carnitine	Neoton,Esophosphina,Tad600,actovegin,Cytoflavin
2020-11-23 19:41:03	Female	2	26-30	Middle-distance running	MS	26	160	46	Yes, only when preparing for major competitions	Actovegin, Reamberin, Cytoflavin, Amino acids	Amino acids
2020-11-23 19:41:33	Female	2	31-35	Long-distance running	IMS	28	161	48	No, because I did not consider it necessary
2020-11-23 19:57:26	Male	1	26-30	Middle-distance running	IMS	26	173	60	Yes, regularly during training	Phosphocreatine (Neoton), Actovegin, Reamberin, Cytoflavin, Amino acids, Heptral, Essentiale, L-carnitine	Neoton, actovegin, Esophospina, heptral, Essentiale.
2020-11-23 20:07:48	Female	2	26-30	Race walking	MS	24	160	49	No, because I was afraid of violating anti-doping rules		Neoton,Esophosphinaа,Actovegin,Gluthatione,aminoacids
2020-11-23 20:36:10	Male	1	Over 35	Long-distance running	IMS	27	178	64	Yes, regularly during training	Phosphocreatine (Neoton), Actovegin, Reamberin, Cytoflavin, Amino acids, Esophosphina, TAD 600 (glutathione), Heptral, Essentiale	Neoton,Tad600,Esophosphina,Reamberin,Heptral,
2020-11-24 07:48:17	Female	2	26-30	Middle-distance running	IMS	26	168	52	Yes, regularly during training	Phosphocreatine (Neoton), Actovegin, Reamberin, Cytoflavin, Amino acids, TAD 600 (glutathione), L-carnitine
2020-11-24 08:51:29	Female	2	26-30	Middle-distance running	IMS	26	168	52	Yes, regularly during training	Phosphocreatine (Neoton), Actovegin, Reamberin, Cytoflavin, Amino acids, TAD 600 (glutathione), L-carnitine
2020-11-26 11:44:08	Female	2	26-30	Middle-distance running	HMS	21	171	54	No, because I did not consider it necessary	Actovegin, Amino acids, Heptral, L-carnitine	Heptral actovegin L-carnitine
2020-11-26 13:53:49	Female	2	26-30	Long-distance running	IMS	29	169	51	Yes, only when preparing for major competitions	Phosphocreatine (Neoton), Actovegin, Reamberin, Cytoflavin, TAD 600 (glutathione), Essentiale	Neoton, reamberin, actovegin, Cytoflavin, Tad600
2020-11-26 21:57:32	Female	2	26-30	Middle-distance running	HMS	21	171	54	No, because I did not consider it necessary	Actovegin, Amino acids, Heptral, L-carnitine	Heptral actovegin l-carnitine
2020-11-27 12:39:14	Female	2	26-30	Race walking	IMS	25	170	53	Yes, regularly during training	Amino acids
2020-11-27 12:41:44	Female	2	26-30	Race walking	IMS	17	171	52	Yes, only when preparing for major competitions	Essentiale
2020-11-27 12:44:21	Male	1	31-35	Race walking	HMS	26	170	60	Yes, only when preparing for major competitions	Phosphocreatine (Neoton), Actovegin, Reamberin, Amino acids, TAD 600 (glutathione), Heptral, Essentiale	Neoton
2020-11-27 13:30:17	Male	1	Over 35	Race walking	HMS	32	166	64	Yes, only when preparing for major competitions	Phosphocreatine (Neoton), Actovegin, Reamberin, Amino acids, Heptral
2020-11-27 13:33:54	Female	2	Under 18	Race walking	MS	16	168	51	No, because I did not have the opportunity	Amino acids	-
2020-11-27 13:39:19	Male	1	31-35	Race walking	IMS	25	179	70	Yes, only when preparing for major competitions	Phosphocreatine (Neoton), Actovegin, Reamberin, Cytoflavin, Amino acids, Esophosphina, TAD 600 (glutathione), Heptral, Essentiale, L-carnitine	Neoton,heptral,Esophosphina,TAD600-600,Essentiale
2020-11-27 13:47:41	Male		26-30	Hurdles	MS	24	181	80	No, because I did not consider it necessary	Phosphocreatine (Neoton), Actovegin, Reamberin, Cytoflavin, Amino acids, Esophosphina, Heptral	Reamberin
2020-11-27 13:52:11	Male	1	26-30	Race walking	IMS	19	180	64	Yes, only when preparing for major competitions	Actovegin, Reamberin, Amino acids, Essentiale, L-carnitine	Reamberin, Essentiale, Amino acids, Actovegin, L-carnitine
2020-11-27 13:53:36	Female	2	Over 35	Race walking	IMS	17	159	49	Yes, only when preparing for major competitions	Actovegin, Amino acids, Heptral, Essentiale, L-carnitine	Heptral, Essentiale, aminoacids , l-carnitine, actovegin
2020-11-27 13:54:37	Male	1	26-30	Race walking	IMS	22	175	61	No, because I was afraid of violating anti-doping rules	Reamberin	-
2020-11-27 14:50:16	Male		26-30	Hurdles	MS	24	181	80	No, because I did not consider it necessary	Phosphocreatine (Neoton), Actovegin, Reamberin, Cytoflavin, Amino acids, Esophosphina, Heptral	Reamberin
2020-11-27 14:57:01	Female	2	31-35	Race walking	HMS	23	164	47	Yes, only when preparing for major competitions	Phosphocreatine (Neoton), Actovegin, Reamberin, Amino acids, Heptral, Essentiale	Neoton,actovegin,essentiale,heptral,aminoacids
2020-11-27 14:59:39	Male	1	31-35	Race walking	MS	18	174	65	No, because I did not have the opportunity		I don’t know
2020-11-27 15:27:29	Female	2	21-25	Race walking	MS	18	170	55	No, because I did not consider it necessary	Phosphocreatine (Neoton), Actovegin, Essentiale, L-carnitine	Neoton
2020-11-27 15:29:29	Male	1	21-25	Race walking	IMS	23	175	65	No, because I did not consider it necessary	Phosphocreatine (Neoton), Amino acids, TAD 600 (glutathione), Heptral	Neoton,TAD600-600,heptral,L-carnitine,aminoacids,actovegin.
2020-11-27 15:37:47	Female	2	21-25	Race walking	IMS	23	172	50	No, because I did not have the opportunity	Phosphocreatine (Neoton), Actovegin	Актовигин,Neoton,aminoacids,heptral,Tad600
2020-11-27 15:39:24	Male	1	21-25	Race walking	MS	21	172	63	Yes, only when preparing for major competitions	Actovegin, Reamberin	Neoton, Tad600, Esophosphinaа, Heptral ,essentiale
2020-11-27 15:42:16	Male	1	Over 35	Race walking	HMS	27	178	69	Yes, only when preparing for major competitions	Phosphocreatine (Neoton), Amino acids, Essentiale, L-carnitine	Neoton, aminoacids, L-carnitine, Essentiale
2020-11-27 17:07:57	Male	1	31-35	Race walking	IMS	20	1.67	56	Yes, only when preparing for major competitions	Reamberin, Amino acids, Essentiale	Amino acids essentiale reamberin Neoton actovegin
2020-11-27 17:11:43	Male	1	21-25	Race walking	MS	23	176	65	Yes, regularly during training	Phosphocreatine (Neoton), Actovegin, Reamberin, Cytoflavin, Esophosphina, TAD 600 (glutathione), Heptral, L-carnitine	Esophosphina, TAD,Neoton , Cytoflavin, Essentiale
2020-11-27 17:50:56	Male	1	26-30	Race walking	HMS	21	175	65	Yes, only when preparing for major competitions	Actovegin, Reamberin, Amino acids, Esophosphina, Heptral, Essentiale	Amino acids essentiale Esophosphina
2020-11-27 17:51:16	Male		26-30	Hurdles	MS	24	181	80	No, because I did not consider it necessary	Phosphocreatine (Neoton), Actovegin, Reamberin, Cytoflavin, Amino acids, Esophosphina, Heptral	Reamberin
2020-11-27 20:39:56	Female	2	Over 35	Race walking	IMS	17	159	49	Yes, only when preparing for major competitions	Actovegin, Amino acids, Heptral, Essentiale, L-carnitine	Шептал, Essentiale, aminoacids , L-carnitine, actovegin
2020-11-27 20:50:05	Male	1	21-25	Race walking	MS	20	175	65	No, because I did not have the opportunity	Phosphocreatine (Neoton), Actovegin, Reamberin, Cytoflavin, Esophosphina	EPO
2020-11-27 21:00:44	Male	1	31-35	Race walking	IMS	32	175	62	Yes, only when preparing for major competitions	Phosphocreatine (Neoton), Reamberin, Amino acids, Heptral, Essentiale, L-carnitine
2020-11-27 21:31:09	Male	1	Over 35	Race walking	HMS	28	174	60	No, because I did not consider it necessary
2020-11-27 22:45:22	Female	2	26-30	Race walking	IMS	22	163	52	Yes, only when preparing for major competitions	Amino acids	Neoton,heptral,aminoacids,actovegin,
2020-11-27 23:11:57	Female	2	31-35	Race walking	IMS	21	170	53	Yes, regularly during training	Phosphocreatine (Neoton), Actovegin, Reamberin, Amino acids, Esophosphina, TAD 600 (glutathione), Heptral, Essentiale	Neoton, aminoacids, actovegin , Esophosphinaа, heptral.
2020-11-28 10:03:03	Female	2	31-35	Race walking	HMS	23	164	47	Yes, only when preparing for major competitions	Phosphocreatine (Neoton), Actovegin, Reamberin, Amino acids, Heptral, Essentiale	Neoton,actovegin,essentiale,heptral,aminoacids
2020-11-28 10:33:25	Male	1	31-35	Race walking	MS				Yes, only when preparing for major competitions	Phosphocreatine (Neoton), Actovegin, Reamberin, Amino acids, TAD 600 (glutathione), Heptral, Essentiale, L-carnitine	Phosphocreatine Heptral Actovegin
2020-11-28 14:42:07	Male	1	31-35	Race walking	IMS	27	185	70	Yes, only when preparing for major competitions	Phosphocreatine (Neoton), Amino acids, Heptral	Neoton
2020-11-28 15:36:27	Female	2	21-25	Race walking	IMS	20	163	48	Yes, only when preparing for major competitions	Phosphocreatine (Neoton), Actovegin, Amino acids, Essentiale, L-carnitine	Phosphocreatine, aminoacids, L-carnitine, actovegin, Essentiale
2020-11-28 22:12:06	Male	1	31-35	Race walking	IMS	25	176	63	No, because I did not consider it necessary		Nothing
2020-11-29 10:24:09	Male	1	31-35	Long-distance running	IMS	32	177	72	No, because I did not consider it necessary
2020-11-29 10:34:40	Male	1	Under 18	Race walking	MS	17	175	55	No, because I did not consider it necessary
2020-11-29 10:36:29	Male	1	Under 18	Race walking	MS	16	176	69	No, because I did not consider it necessary
2020-11-29 10:37:22	Male	1	18-20	Race walking	MS	19	169	56	No, because I did not have the opportunity
2020-11-29 10:37:51	Male	1	21-25	Race walking	MS	22	188	70
2020-11-29 10:41:26	Female	2	26-30	Race walking	IMS	24	167	50
2020-11-29 10:41:38	Male	1	26-30	Race walking	IMS	28	175	68	Yes, only when preparing for major competitions	Phosphocreatine (Neoton), Actovegin, Reamberin, Essentiale	Neoton, actovegin, reamberin,
2020-11-29 10:41:39	Female	2	Under 18	Race walking	MS	14	167	54	Yes, only when preparing for major competitions	Phosphocreatine (Neoton), Reamberin, Essentiale	Neoton, Essentiale, reamberin, aminoacids, Cytoflavin
2020-11-29 10:41:41	Female	2	Under 18	Race walking	MS	14	160	43	Yes, only when preparing for major competitions	Phosphocreatine (Neoton), Reamberin, Essentiale	Neoton,Essentiale ,reamberin ,aminoacids
2020-11-29 10:43:23	Male	1	21-25	Race walking	MS	22	175	58	No, because I was afraid of violating anti-doping rules
2020-11-29 10:44:20	Male	1	18-20	Race walking	MS	20	183	73	Yes, regularly during training	Heptral
2020-11-29 10:49:07	Male	1	21-25	Race walking	MS	25	183	67	No, because I did not consider it necessary
2020-11-29 10:49:46	Male	1	Under 18	Race walking	MS	17	175	55	No, because I did not consider it necessary
2020-11-29 10:52:51	Male	1	Under 18	Race walking	MS	16	175	62	No, because I did not consider it necessary
2020-11-29 10:53:14	Male	1	26-30	Race walking	IMS	18	18	52	Yes, regularly during training	Phosphocreatine (Neoton), Actovegin, Reamberin, Esophosphina, Heptral, Essentiale	Actovegin,Essentiale,heptral,Esophosphina,Neoton
2020-11-29 10:57:03	Female	2	31-35	Race walking	IMS	20	161	49	Yes, regularly during training	Essentiale, L-carnitine	Amino acids,heptral,reamberin,Neoton,l-L-carnitine
2020-11-29 11:00:57	Male	1	Under 18	Race walking		16	174	57	No, because I did not have the opportunity
2020-11-29 11:16:52	Female	2	Under 18	Race walking	MS	15	167	51	No, because I did not have the opportunity
2020-11-29 11:23:12	Female	2	21-25	Race walking	MS	19	168	48	Yes, regularly during training	Phosphocreatine (Neoton), Actovegin, TAD 600 (glutathione), Heptral, Essentiale	Tad 600, Neoton, heptral, Essentiale , actovegin
2020-11-29 11:31:55	Male	1	Under 18	Race walking	MS	16	178	62	No, because I did not consider it necessary
2020-11-29 11:43:53	Female	2	21-25	Race walking	MS	17	166	53	No, because I was afraid of violating anti-doping rules	Phosphocreatine (Neoton), Actovegin, Reamberin, Amino acids, L-carnitine	Neoton ,reamberin ,L-carnitine , aminoacids ,actovegin
2020-11-29 12:03:26	Female	2	21-25	Race walking	IMS	22	150	41	No, because I did not consider it necessary
2020-11-29 12:09:30	Female	2	18-20	Middle-distance running	MS	19	164	47	Yes, only when preparing for major competitions	Phosphocreatine (Neoton), Actovegin, Heptral, Essentiale	Neoton,aminoacids , actovegin,heptral,Essentiale
2020-11-29 12:15:14	Female	2	21-25	Race walking	IMS	22	155	42	Yes, only when preparing for major competitions	Phosphocreatine (Neoton), Actovegin, Amino acids	Actovegin, Phosphocreatine, aminoacids
2020-11-29 12:45:57	Male	1	26-30	Race walking	IMS	24	185	73	Yes, only when preparing for major competitions	Phosphocreatine (Neoton), Actovegin, Reamberin, Cytoflavin, Amino acids, Esophosphina, TAD 600 (glutathione), Heptral, Essentiale, L-carnitine	Neoton, Essentiale, actovegin, Esophosphina, tad 600,
2020-11-29 13:22:07	Female	2	31-35	Long-distance running	MS	20	160	49	No, because I was afraid of violating anti-doping rules	Actovegin, L-carnitine
2020-11-29 14:14:43	Female	2	21-25	Race walking	IMS	23	160	42	Yes, only when preparing for major competitions	Phosphocreatine (Neoton), Actovegin, Heptral, Essentiale	Phosphocreatine, actovegin, heptral, Essentiale, L-carnitine
2020-11-29 14:20:49	Female	2	18-20	Middle-distance running	MS	19	164	47	Yes, only when preparing for major competitions	Phosphocreatine (Neoton), Actovegin, Heptral, Essentiale	Neoton,aminoacids , actovegin,heptral,Essentiale
2020-11-29 14:41:59	Male	1	Under 18	Race walking	MS	17	173	57	No, because I did not have the opportunity
2020-11-29 14:42:13	Female	2	Under 18	Race walking	MS	14	160	43	Yes, only when preparing for major competitions	Phosphocreatine (Neoton), Reamberin, Essentiale	Neoton,Essentiale ,reamberin ,aminoacids
2020-11-29 15:12:21	Male	1	21-25	Race walking	MS	22	188	70
2020-11-29 15:48:41	Female	2	26-30	Race walking	IMS	24	167	50
2020-11-29 16:07:47	Male	1	18-20	Race walking	MS	18	176	57	Yes, only when preparing for major competitions	Actovegin, Amino acids
2020-11-29 16:08:27	Male	1	Over 35	Middle-distance running	MS	33	165	55	Yes, only when preparing for major competitions	Reamberin, Cytoflavin, Essentiale	Cytoflavin Reamberin Essentiale Amino acids L-carnitine
2020-11-29 18:00:30	Female	2	26-30	Race walking	IMS	19		47	Yes, only when preparing for major competitions	Actovegin, Cytoflavin, Amino acids, Heptral, Essentiale, L-carnitine	Actovegin L-carnitine aminoacids essentiale
2020-11-29 20:50:49	Male	1	31-35	Long-distance running	IMS	21	177	62	Yes, regularly during training	Phosphocreatine (Neoton), Actovegin, Reamberin, Cytoflavin, Amino acids, Esophosphina, TAD 600 (glutathione), Heptral, Essentiale, L-carnitine	Actovegin, reamberin, Cytoflavin, heptral, Essentiale
2020-11-30 01:44:53	Female	2	Under 18	Race walking	MS	14	167	54	Yes, only when preparing for major competitions	Phosphocreatine (Neoton), Reamberin, Essentiale	Neoton, Essentiale, reamberin, aminoacids, Cytoflavin
2020-11-30 09:51:56	Male	1	31-35	Long-distance running	IMS	29	172	61	Yes, only when preparing for major competitions	Phosphocreatine (Neoton), Essentiale	Neoton, Essentiale
2020-11-30 10:41:13	Male	1	Under 18	Race walking		15	172	50	Yes, only when preparing for major competitions
2020-11-30 10:56:06	Female	2	26-30	Long-distance running	MS	18	157	43	Yes, only when preparing for major competitions	Phosphocreatine (Neoton), Actovegin, Cytoflavin, Essentiale	Neoton, actovegin, Cytoflavin, Essentiale
2020-11-30 19:08:24	Male	1	26-30	Race walking	IMS	21	179	64	Yes, only when preparing for major competitions	Reamberin	Reamberin
2020-11-30 19:17:23	Female	2	26-30	Race walking	IMS	23	169	52	Yes, regularly during training	Phosphocreatine (Neoton), Actovegin, Reamberin, Essentiale	Neoton Essentiale panangin actovegin
2020-12-01 16:15:12	Male	1	31-35	Race walking	MS	19	175	64	Yes, only when preparing for major competitions	Phosphocreatine (Neoton), Actovegin, Reamberin, Amino acids, Esophosphina, TAD 600 (glutathione), Heptral, Essentiale, L-carnitine	1,2,3,4,5,67,89
2020-12-01 20:39:09	Female	2	21-25	Race walking	IMS	21	164	51	Yes, only when preparing for major competitions	Phosphocreatine (Neoton), Actovegin, Reamberin, Amino acids, Essentiale	Neoton,actovegin,Essentiale,reamberin,aminoacids
2020-12-15 01:45:38	Male	1	18-20	Race walking	MS	18	176	57	Yes, regularly during training	Phosphocreatine (Neoton), Actovegin, Reamberin, Amino acids, L-carnitine	Actovegin, Neoton, reamberin, L-carnitine, Amino acids
		81
